# Supplementary material for: Exploring the causal effect between lipid-modifying drugs and idiopathic pulmonary fibrosis: a drug-target Mendelian randomization study
Source: Lipids Health Dis. 2024 Aug 1;23:237. doi: 10.1186/s12944-024-02218-6 (PMC11293199; doi:10.1186/s12944-024-02218-6)
Supplement: Supplementary file 1 — Additional file 1: Table S1. STROBE-MR checklist. Table S2. Phenotype descriptions and distributions. Table S3. Lipid-lowering drug classes, substances, and target genes. Table S4. Genetic variants that were used as instrumental variables for high-density lipoprotein cholesterol. Table S5. Genetic variants that were used as instrumental variables for low-density lipoprotein cholesterol. Table S6. Genetic variants that were used as instrumental variables for triglyceride. Table S7. Genetic variants that were used as instrumental variables for apolipoprotein A. Table S8. Genetic variants that were used as instrumental variables for apolipoprotein B. Table S9. Association of genetically proxied lipid traits with risk of IPF. Table S10. Heterogeneity and pleiotropy tests of instrument effects （lipid traits on IPF). Table S11. Characteristics of lipid-modifying genetics variants in target genes using primary effect. Table S12. Association of genetically proxied lipid-modifying drugs with risk of CHD. Table S13. Association of genetically proxied lipid-modifying drugs with risk of IPF using primary effect. Table S14. Statistical power estimates for drug-target MR analyses using primary effect. Table S15. Association of genetically proxied lipid-modifying drugs with risk of IPF using alternative effect. Table S16. Characteristics of lipid-modifying genetics variants in target genes using alternative effect. Table S17. Statistical power estimates for drug-target MR analyses using alternative effect. Table S18. Heterogeneity and pleiotropy tests of instrument effects (primary lipid-modifying effect). Table S19. Heterogeneity and pleiotropy tests of instrument effects (alternative lipid-modifying effect). Table S20. Association of genetic mimicry of lipid-modifying drugs with risk of IPF accounting for LD structure. Table S21. Association between gene expression in tissues of identified targets and IPF in the SMR analysis. [file 12944_2024_2218_MOESM1_ESM.xlsx]

## Sheet: Table legend
Supplementary Table
No	Title
Table S1	STROBE-MR checklist of recommended items to address in reports of Mendelian randomisation studies
Table S2	Phenotype descriptions and distributions
Table S3	Lipid-lowering drug classes, substances, and target genes.
Table S4	Genetic variants that were used as instrumental variables for high-density lipoprotein cholesterol
Table S5	Genetic variants that were used as instrumental variables for low-density lipoprotein cholesterol
Table S6	Genetic variants that were used as instrumental variables for triglyceride
Table S7	Genetic variants that were used as instrumental variables for apolipoprotein A
Table S8	Genetic variants that were used as instrumental variables for apolipoprotein B
Table S9	Association of genetically proxied lipid traits with risk of IPF
Table S10	Heterogeneity and pleiotropy tests of instrument effects （lipid traits on IPF)
Table S11	Characteristics of lipid-modifying genetics variants in target genes using primary effect
Table S12	Association of genetically proxied lipid-modifying drugs with risk of CHD
Table S13	Association of genetically proxied lipid-modifying drugs with risk of IPF using primary effect
Table S14	Statistical power estimates for drug-target MR analyses using primary effect
Table S15	Association of genetically proxied lipid-modifying drugs with risk of IPF using alternative effect
Table S16	Characteristics of lipid-modifying genetics variants in target genes using alternative effect
Table S17.	Statistical power estimates for drug-target MR analyses using alternative effect
Table S18	Heterogeneity and pleiotropy tests of instrument effects (primary lipid modifying effect)
Table S19	Heterogeneity and pleiotropy tests of instrument effects (alternative lipid modifying effect)
Table S20	Association of genetic mimicry of lipid-modifying drugs with risk of IPF accounting for LD structure(r2<0.2, r2<0.1, r2<0.01, r2<0.001).
Table S21	Association between genetically-predicted expression in whole blood or tissues of identified targets and IPF in the SMR analysis .

## Sheet: Table S1
Table S1. STROBE-MR checklist of recommended items to address in reports of Mendelian randomisation studies
Item No.	Section	Checklist item	Section (paragraph number)
1	TITLE and ABSTRACT	Indicate Mendelian randomisation as the study’s design in the title and/or the abstract if that is a main purpose of the study	Title page
	INTRODUCTION
2	Background	Explain the scientific background and rationale for the reported study. What is the exposure? Is a potential causal relationship between exposure and outcome plausible? Justify why MR is a helpful method to address the study question	Introduction
3	Objectives	State specific objectives clearly, including pre-specified causal hypotheses (if any). State that MR is a method that, under specific assumptions, intends to estimate causal effects	Introduction
	METHODS
4	Study design and data sources	Present key elements of the study design early in the article. Consider including a table listing sources of data for all phases of the study. For each data source contributing to the analysis, describe the following:
	a)	Setting: Describe the study design and the underlying population, if possible. Describe the setting, locations, and relevant dates, including periods of recruitment, exposure, follow-up, and data collection, when available.	N/A
	b)	Participants: Give the eligibility criteria, and the sources and methods of selection of participants. Report the sample size, and whether any power or sample size calculations were carried out prior to the main analysis	Methods
	c)	Describe measurement, quality control and selection of genetic variants	Methods
	d)	For each exposure, outcome, and other relevant variables, describe methods of assessment and diagnostic criteria for diseases	Methods
	e)	Provide details of ethics committee approval and participant informed consent, if relevant	N/A
5	Assumptions	Explicitly state the three core IV assumptions for the main analysis (relevance, independence and exclusion restriction) as well assumptions for any additional or sensitivity analysis	Methods
6	Statistical methods: main analysis	Describe statistical methods and statistics used
	a)	Describe how quantitative variables were handled in the analyses (i.e., scale, units, model)	Methods
	b)	Describe how genetic variants were handled in the analyses and, if applicable, how their weights were selected	Methods
	c)	Describe the MR estimator (e.g. two-stage least squares, Wald ratio) and related statistics. Detail the included covariates and, in case of two-sample MR, whether the same covariate set was used for adjustment in the two samples	Methods
	d)	Explain how missing data were addressed	Methods
	e)	If applicable, indicate how multiple testing was addressed	Methods
7	Assessment of assumptions	Describe any methods or prior knowledge used to assess the assumptions or justify their validity	Methods
8	Sensitivity analyses and additional analyses	Describe any sensitivity analyses or additional analyses performed (e.g. comparison of effect estimates from different approaches, independent replication, bias analytic techniques, validation of instruments, simulations)	Methods
9	Software and pre-registration
	a)	Name statistical software and package(s), including version and settings used	Methods
	b)	State whether the study protocol and details were pre-registered (as well as when and where)	N/A
	RESULTS
10	Descriptive data
	a)	Report the numbers of individuals at each stage of included studies and reasons for exclusion. Consider use of a flow-diagram	Methods
	b)	Report summary statistics for phenotypic exposure(s), outcome(s) and other relevant variables (e.g. means, SDs, proportions)	Table S2
	c)	If the data sources include meta-analyses of previous studies, provide the assessments of heterogeneity across these studies	N/A
	d)	For two-sample Mendelian randomisation:	Table S2
		i. Provide justification of the similarity of the genetic variant-exposure associations between the exposure and outcome samples
		ii. Provide information on the number of individuals who were in both samples for the exposure and for the outcome
11	Main results
	a)	Report the associations between genetic variant and exposure, and between genetic variant and outcome, preferably on an interpretable scale	Results
	b)	Report MR estimates of the relationship between exposure and outcome, and the measures of uncertainty from the MR analysis, on an interpretable scale, such as odds ratio or relative risk per SD difference	Results
	c)	If relevant, consider translating estimates of relative risk into absolute risk for a meaningful time period	N/A
	d)	Consider plots to visualize results (e.g. forest plot, scatterplot of associations between genetic variants and outcome versus between genetic variants and exposure)	Figures 2-4;Figures S1-5
12	Assessment of assumptions
	a)	Report the assessment of the validity of the assumptions	Results
	b)	Report any additional statistics (e.g., assessments of heterogeneity across genetic variants, such as I2, Q statistic or E-value)	Table S17 and S18
13	Sensitivity analyses and additional analyses
	a)	Report any sensitivity analyses to assess the robustness of the main results to violations of the assumptions	Results
	b)	Report results from other sensitivity analyses or additional analyses	Results
	c)	Report any assessment of direction of causal relationship (e.g., bidirectional MR)	N/A
	d)	When relevant, report and compare with estimates from non-MR analyses	N/A
	e)	Consider additional plots to visualize results (e.g., leave-one-out analyses)	Figure S5 and S6
	DISCUSSION
14	Key results	Summarize key results with reference to study objectives	Discussion
15	Limitations	Discuss limitations of the study, taking into account the validity of the IV assumptions, other sources of potential bias, and imprecision. Discuss both direction and magnitude of any potential bias and any efforts to address them	Discussion
16	Interpretation
	a)	Meaning: Give a cautious overall interpretation of results in the context of their limitations and in comparison with other studies	Discussion
	b)	Mechanism: Discuss underlying biological mechanisms that could drive a potential causal relationship between the investigated exposure and the outcome, and whether the gene-environment equivalence assumption is reasonable. Use causal language carefully, clarifying that IV estimates may provide causal effects only under certain assumptions	Discussion
	c)	Clinical relevance: Discuss whether the results have clinical or public policy relevance, and to what extent they inform effect sizes of possible interventions	Discussion
17	Generalizability	Discuss the generalizability of the study results (a) to other populations, (b) across other exposure periods/timings, and (c) across other levels of exposure	Discussion
	OTHER INFORMATION
18	Funding	Describe sources of funding and the role of funders in the present study and, if applicable, sources of funding for the databases and original study or studies on which the present study is based	N/A
19	Data and data sharing	Provide the data used to perform all analyses or report where and how the data can be accessed, and reference these sources in the article. Provide the statistical code needed to reproduce the results in the article,or report whether the code is publicly accessible and if so, where	Table S2
20	Conflicts of Interest	All authors should declare all potential conflicts of interest	Competing interests section

## Sheet: Table S2
Table S2. Phenotype descriptions and distributions
Phenotypes	Study / Consortium	Sample Size	N Cases	N Controls	Population	GWAS ID (MRC-IEU)	Data availability	PMID
Exposure
Low Density Lipoprotein Cholesterol	UK Biobank	318340			European			33462484
Triglycerides		318674
High Density Lipoprotein Cholesterol		291830
Apolipoprotein A		290198
Apolipoprotein B		317412
Outcome
Idiopathic pulmonary fibrosis	Finngen	409798	2189	407609	European	finngen_R10_IPF	https://r10.finngen.fi/
Positive control
Coronary artery disease	Finngen	412181	46959	365222	European	finngen_R10_I9_CHD	https://r10.finngen.fi/
eQTL
eQTL in NPC1L1	GTExV8	Adipose Subcutaneous: 663			White: 84.6%); African American ancestry: 12.9%; Asian ancestry: 1.3%;		https://www.gtexportal.org/home/datasets	32913098
eQTL in PCSK9		Whole blood: 755 Adipose Viseral: 469 Lung: 515
eQTL in ABCG5		Spleen: 227
eQTL in ABCG8		Colon Transverse: 368
eQTLGen	eQTLGen Consortium	Blood：31684			European		https://www.eqtlgen.org/	34475573

## Sheet: Table S3
Table S3. Lipid-lowering drug classes, substances, and target genes.
Primary lipid modulation	Gene	Chromosome	ENSGID	Base pair(GRCh37)	Drug target	Examples of drugs
Reducing LDL-C	HMGCR	5	ENSG00000113161	74632154-74657929	HMG-CoA reductase	Statins
	PCSK9	1	ENSG00000169174	55505221-55530525	Proprotein convertase subtilisin/kexin type 9	Evolocumab, alirocumab
	ABCG5	2	ENSG00000138075	44039611-44066004	ATP Binding Cassette Subfamily G Member 5	Colesevelam ,Colestipol ,Cholestyramine
	ABCG8	2	ENSG00000143921	44066103-44105605	ATP Binding Cassette Subfamily G Member 8	Colesevelam ,Colestipol ,Cholestyramine
	APOB	2	ENSG00000084674	21224301-21266945	Apolipoprotein B-100	Mipomersen
	LDLR	19	ENSG00000130164	11200038 -11244492	LDL receptor	-
	NPC1L1	7	ENSG00000015520	44552134-44580914	Niemann-Pick C1-Like 1 protein	Ezetimibe
	CETP	16	ENSG00000087237	56995762-57017757	Cholesteryl ester transfer protein	Torcetrapib, dalcetrapib, evacetrapib,anacetrapib(investigational)
Reducing TG	LPL	8	ENSG00000175445	19759228-19824769	Lipoprotein lipase	Ibrolipim(investigational)
	ANGPTL3	1	ENSG00000132855	63063158-63071830	Angiopoietin Like 3	Evinacumab(investigational)
	APOC3	8	ENSG00000110245	116700422-116703788	Apolipoprotein C3	Volanesorsen(investigational)
	PPARA	22	ENSG00000186951	46546424-46639653	Peroxisome proliferator-activated receptor-a	Fenofibrate, Gemfibrozil
Abbreviations: SNP, single-nucleotide polymorphisms；LDL-C, low density lipoprotein cholesterol); HDL-C ,high density lipoprotein cholesterol; TG ,triglyceride; CETP, cholesteryl ester transfer protein ; HMGCR, HMG-CoA reductase; NPC1L1, Niemann-Pick C1-like protein 1; PCSK9, proprotein convertase subtilisin/kexin type 9; APOB, Apolipoprotein B-100; ABCG5, ATP Binding Cassette Subfamily G Member 5…

## Sheet: Table S4
Table S4. Genetic variants that were used as instrumental variables for high-density lipoprotein cholesterol
SNP	Chr	Pos	Effect Allele	Effect Allele Frequency	Beta	SE	P-value	F
rs10019888	4	26061368	G	0.164648	-0.0277	0.0034	1.705e-16	66.3746
rs10162642	15	58284964	A	0.215277	-0.0534	0.003	5.095e-69	316.84
rs10233430	7	1012028	C	0.425814	-0.0243	0.0025	3.334e-22	94.4784
rs10242866	7	17880990	T	0.407211	-0.0304	0.0025	5.792e-33	147.866
rs1045242	5	119393632	G	0.2729	0.0201	0.0028	6.505e-13	51.5319
rs10504477	8	70425950	C	0.42445	-0.019	0.0026	8.362e-14	53.4024
rs10750096	11	116786072	A	0.0720347	0.122	0.0049	7.32e-139	619.908
rs10761737	10	63292445	C	0.413929	0.0161	0.0025	1.942e-10	41.4736
rs10774779	12	109579147	A	0.377184	0.0203	0.0026	2.23e-15	60.9601
rs1077835	15	58431227	G	0.228478	0.1323	0.003	1e-200	1944.81
rs10786114	10	93549265	T	0.127527	0.0265	0.0037	1.155e-12	51.2966
rs10846577	12	123915714	C	0.442916	0.0178	0.0025	2.37e-12	50.6944
rs1086056	3	154370622	G	0.149854	-0.0196	0.0035	1.674e-08	31.36
rs11021232	11	95587644	C	0.17947	-0.0203	0.0033	4.607e-10	37.8411
rs11045171	12	20317265	G	0.192991	0.036	0.0032	6.414e-30	126.562
rs1107850	2	20172011	A	0.471543	-0.0217	0.0025	2.51e-18	75.3424
rs11185603	7	50267214	G	0.312755	0.0192	0.0027	9.21e-13	50.5679
rs112001035	17	68827664	A	0.0580758	-0.0555	0.0054	4.212e-25	105.633
rs112259268	17	43797377	A	0.0273469	-0.1941	0.0075	4.53e-147	669.774
rs11239536	10	45483150	A	0.239781	0.0308	0.0029	2.26e-26	112.799
rs11254464	10	17223448	C	0.429926	0.0166	0.0025	3.779e-11	44.0896
rs113422695	7	107429763	A	0.222793	0.0167	0.003	2.683e-08	30.9878
rs113710278	16	56261468	T	0.0141214	0.0588	0.0104	1.5e-08	31.966
rs113933516	16	68839567	G	0.203116	-0.0214	0.0031	3.489e-12	47.6545
rs116006942	5	54109484	A	0.0582086	-0.0302	0.0053	1.235e-08	32.4685
rs11643175	16	57084824	C	0.0729938	0.0494	0.0051	1.537e-22	93.8239
rs11705639	22	30435865	A	0.17188	0.0219	0.0033	4.354e-11	44.0413
rs117188729	19	8350192	A	0.0328857	0.0521	0.0072	4.181e-13	52.3613
rs117760119	19	8367853	T	0.0879224	0.0608	0.0045	4.3e-42	182.55
rs11789603	9	104884738	T	0.10995	0.0743	0.004	4.119e-78	345.031
rs11894589	2	187428664	T	0.2926	0.0151	0.0027	3.075e-08	31.2771
rs12034581	1	219521561	A	0.492914	-0.0178	0.0025	9.969e-13	50.6944
rs12146566	11	104000676	C	0.202691	-0.0182	0.0031	4.799e-09	34.4683
rs1228588	3	131913366	T	0.260475	-0.0167	0.0028	4.052e-09	35.5727
rs12288512	11	27726124	A	0.199794	-0.0236	0.0031	2.178e-14	57.9563
rs12379205	9	104977031	T	0.175148	0.0232	0.0033	1.362e-12	49.4252
rs12443634	16	81490669	C	0.284032	0.038	0.0028	7.902e-43	184.184
rs12479820	20	17615574	T	0.156056	-0.0211	0.0034	7.187e-10	38.513
rs12485478	3	12309724	G	0.0285153	-0.0686	0.0077	8.501e-19	79.3719
rs12501044	4	102737494	G	0.252847	-0.0168	0.0029	5.061e-09	33.56
rs12575456	11	47304522	A	0.3301	0.0486	0.0027	8.866e-75	324
rs12582170	12	53364047	G	0.166463	0.0211	0.0034	6.067e-10	38.513
rs12624640	20	34364319	A	0.417387	-0.0192	0.0025	3.999e-14	58.9824
rs12686780	9	92620015	T	0.180273	-0.0195	0.0033	2.051e-09	34.9174
rs12702510	7	6445565	T	0.301703	-0.0272	0.0027	2.245e-23	101.487
rs12714404	2	282462	G	0.291831	0.0173	0.0027	3.402e-10	41.0549
rs12926107	16	87970486	G	0.438067	-0.018	0.0025	1.207e-12	51.84
rs12928099	16	15056648	A	0.287005	0.0273	0.0028	3.568e-23	95.0625
rs12938909	17	42635746	G	0.287319	-0.0217	0.0027	2.55e-15	64.594
rs13092817	3	15847891	C	0.325658	0.0196	0.0027	1.431e-13	52.6968
rs13101828	4	971932	G	0.450072	0.0202	0.0025	6.856e-16	65.2864
rs13135092	4	102276925	G	0.079928	-0.0816	0.0046	1.066e-70	314.677
rs1316739	12	93574480	A	0.229213	-0.0163	0.003	3.406e-08	29.5211
rs13263821	8	104969981	C	0.185596	-0.0208	0.0033	1.591e-10	39.7282
rs13379043	14	73783423	C	0.29185	0.0228	0.0028	7.072e-16	66.3061
rs13391980	2	164648331	A	0.12007	0.0441	0.0038	7.967e-31	134.682
rs1349852	4	68667499	C	0.477604	0.0142	0.0025	1.386e-08	32.2624
rs1365297	1	93392735	G	0.187963	0.0348	0.0032	1.003e-27	118.266
rs138716	22	38750522	T	0.290775	-0.0197	0.0027	6.918e-13	53.2359
rs140329088	8	19836909	G	0.0144094	-0.0646	0.0107	1.297e-09	36.45
rs144503444	8	19915644	C	0.0213633	-0.1858	0.0089	2.1e-97	435.824
rs145726796	18	49305333	T	0.0205005	0.0528	0.0088	1.917e-09	36
rs147011441	8	19986237	A	0.0241883	-0.0504	0.0084	1.615e-09	36
rs1470581	3	185811539	G	0.264011	-0.0156	0.0028	3.949e-08	31.0408
rs1471251	4	87055207	T	0.39467	-0.0214	0.0025	4.559e-17	73.2736
rs147627829	6	34367311	A	0.0417592	-0.0615	0.0062	3.034e-23	98.3936
rs147762096	19	11184142	T	0.0683822	-0.028	0.0051	4.467e-08	30.1423
rs150224153	20	44380341	T	0.0288082	-0.0972	0.0076	7.899e-38	163.571
rs150844304	15	43434427	C	0.0248753	-0.1037	0.0081	5.458e-38	163.903
rs1549442	8	63890731	T	0.444304	0.0155	0.0025	6.942e-10	38.44
rs1601935	15	58379566	T	0.347557	-0.11	0.0026	1e-200	1789.94
rs168962	14	68815994	G	0.243725	0.0176	0.0029	1.234e-09	36.8323
rs16928809	11	2915722	A	0.0917196	-0.0311	0.0043	6.823e-13	52.3099
rs16979372	19	44692043	G	0.0475271	0.0346	0.0059	4.327e-09	34.3913
rs17281013	16	56286523	A	0.0534207	-0.0373	0.0055	1.62e-11	45.9931
rs17326656	2	48735152	T	0.234849	-0.0203	0.0029	4.265e-12	49
rs174566	11	61824890	G	0.345568	-0.0628	0.0026	1.11e-127	583.408
rs1774249	1	212342271	T	0.357327	0.0148	0.0026	1.101e-08	32.4024
rs183078	13	48939216	G	0.40191	0.0146	0.0025	7.963e-09	34.1056
rs193695	16	56951244	G	0.35116	0.1702	0.0026	1e-200	4285.21
rs1943977	18	49646811	G	0.171751	0.0941	0.0033	8.86e-181	813.114
rs1955512	14	32706616	A	0.42144	0.0147	0.0026	1.748e-08	31.966
rs1971739	2	202619901	G	0.294593	-0.0196	0.0027	5.146e-13	52.6968
rs1972006	2	116478110	C	0.477846	0.0137	0.0025	4.604e-08	30.0304
rs2011614	17	30454774	A	0.343643	-0.0159	0.0026	1.247e-09	37.3979
rs204474	19	44983921	T	0.362457	-0.0448	0.0026	8.845e-67	296.899
rs2070598	14	74894203	A	0.459806	0.0174	0.0025	2.436e-12	48.4416
rs2099108	14	81209076	G	0.344855	-0.0148	0.0026	1.48e-08	32.4024
rs2159607	3	52467435	T	0.188297	-0.0259	0.0032	2.974e-16	65.5088
rs223823	16	57364905	T	0.058988	0.0425	0.0054	4.729e-15	61.9427
rs2268843	3	186206354	G	0.24943	0.0164	0.0029	1.894e-08	31.981
rs2297402	9	104817599	T	0.0246518	-0.0765	0.0084	9.551e-20	82.9401
rs2298632	1	23383982	T	0.486748	0.0174	0.0025	8.39e-12	48.4416
rs2302263	11	64254349	T	0.0947986	-0.0372	0.0043	7.085e-18	74.8426
rs2303700	19	7911644	C	0.326602	0.0161	0.0027	2.235e-09	35.5569
rs2306363	11	65638129	T	0.204558	0.023	0.0031	8.523e-14	55.0468
rs235314	21	44851537	T	0.470461	-0.0203	0.0025	3.71e-16	65.9344
rs2371717	12	57000870	A	0.0857525	0.0247	0.0044	2.612e-08	31.5129
rs2417125	9	128799953	G	0.298747	-0.0159	0.0028	8.622e-09	32.2462
rs2419605	10	112218339	G	0.152962	-0.0348	0.0035	2.107e-23	98.8604
rs2494748	14	104792555	T	0.39748	-0.0298	0.0026	2.31e-31	131.367
rs2513877	8	102871402	A	0.195138	0.0198	0.0032	3.343e-10	38.2852
rs2534600	7	38240623	C	0.413869	0.0155	0.0025	8.961e-10	38.44
rs2540951	2	65049602	G	0.378823	0.0164	0.0026	1.542e-10	39.787
rs254559	5	135109292	A	0.398608	-0.0143	0.0025	1.941e-08	32.7184
rs2575850	11	14582002	C	0.431664	-0.0159	0.0025	2.126e-10	40.4496
rs2678379	2	21003688	G	0.21531	-0.0712	0.0031	3.42e-120	527.517
rs2699812	7	26366851	T	0.437346	0.0189	0.0025	4.799e-14	57.1536
rs2700892	7	36132010	C	0.445024	-0.0174	0.0025	3.566e-12	48.4416
rs2721954	8	115590876	T	0.421513	0.0362	0.0025	1.266e-46	209.67
rs2740488	9	104899461	C	0.269704	-0.0768	0.0028	3.81e-165	752.327
rs2792759	10	112177097	T	0.269898	-0.04	0.0028	4.066e-46	204.082
rs2804894	10	33358163	A	0.276022	0.0217	0.0028	1.871e-14	60.0625
rs282146	20	574708	A	0.428624	-0.0153	0.0026	5.02e-09	34.6287
rs28362901	15	74420596	A	0.094854	-0.0265	0.0043	9.368e-10	37.98
rs28446899	8	71483978	T	0.0779913	-0.0298	0.0046	1.355e-10	41.9679
rs28510484	15	31345366	C	0.167063	-0.0211	0.0033	2.523e-10	40.8825
rs28581361	15	43104406	T	0.188617	0.0177	0.0032	2.921e-08	30.5947
rs286	8	19957745	T	0.08354	0.1802	0.0045	1e-200	1603.56
rs28650790	5	56565637	T	0.189887	-0.0349	0.0032	2.211e-28	118.946
rs28703037	6	32660321	C	0.0381493	-0.0485	0.0066	1.356e-13	54.0002
rs2972145	2	226236593	C	0.348251	-0.0486	0.0026	3.645e-78	349.402
rs2972566	19	44850981	C	0.184706	-0.0265	0.0033	6.946e-16	64.4858
rs308	8	19959965	G	0.0208219	0.1492	0.0087	1.692e-65	294.103
rs34022603	1	234972117	T	0.120098	-0.0218	0.0038	1.232e-08	32.9114
rs35283918	7	150634694	T	0.179981	-0.018	0.0032	2.816e-08	31.6406
rs35493868	7	73625076	G	0.198302	0.0401	0.0031	5.017e-38	167.327
rs35777071	4	68495727	C	0.36132	0.0191	0.0026	4.375e-13	53.966
rs36226283	12	124864934	A	0.355898	0.0285	0.0026	3.969e-28	120.155
rs3732356	3	119810266	T	0.0719633	-0.0337	0.0051	2.773e-11	43.6636
rs3747973	1	205708020	G	0.415951	0.0144	0.0025	1.33e-08	33.1776
rs380267	19	54295230	G	0.220442	0.0463	0.003	6.727e-54	238.188
rs3814883	16	29983601	T	0.476427	-0.0175	0.0025	2.838e-12	49
rs3819350	1	109669671	A	0.346928	0.0149	0.0026	1.709e-08	32.8417
rs3860846	8	125619443	T	0.288854	-0.0258	0.0028	5.476e-20	84.9031
rs4074448	15	63596296	A	0.423625	0.014	0.0026	4.948e-08	28.9941
rs41272086	6	160587614	A	0.10099	-0.0621	0.0041	9.521e-52	229.412
rs4332553	12	56076169	C	0.404025	-0.0147	0.0026	8.512e-09	31.966
rs4344355	1	62688282	T	0.349128	-0.0175	0.0026	2.513e-11	45.3033
rs4369653	16	56963639	T	0.299939	0.0858	0.0027	1e-200	1009.83
rs4634925	1	161219554	C	0.360392	0.0144	0.0026	3.415e-08	30.6746
rs4650998	1	178562715	A	0.47242	-0.0218	0.0025	2.157e-18	76.0384
rs4764474	12	6616499	T	0.193413	0.0223	0.0032	2.957e-12	48.5635
rs4804413	19	7222644	T	0.420581	-0.0158	0.0025	3.527e-10	39.9424
rs4805881	19	33405526	C	0.337826	0.0259	0.0026	1.037e-22	99.2322
rs4841133	8	9326154	G	0.0932799	0.0989	0.0043	1.87e-118	529
rs4871139	8	120864836	A	0.274704	-0.0194	0.0028	2.855e-12	48.0051
rs4871603	8	125468125	T	0.350421	0.042	0.0026	1.8e-58	260.947
rs4906263	14	102782790	C	0.344381	0.0159	0.0026	9.302e-10	37.3979
rs4946954	6	109318453	T	0.343322	-0.0193	0.0026	3.03e-13	55.1021
rs49675	8	9294178	A	0.101991	0.0274	0.0042	4.999e-11	42.5601
rs4969142	17	78402223	A	0.482813	0.0328	0.0025	1.162e-39	172.134
rs544908	5	154044038	C	0.378181	-0.0143	0.0026	2.264e-08	30.25
rs546382	11	68936796	T	0.291126	-0.0219	0.0027	1.085e-15	65.7901
rs55781197	16	67906447	G	0.117966	0.0701	0.0038	3.019e-74	340.305
rs558971	1	234717659	G	0.468719	0.0191	0.0025	2.501e-14	58.3696
rs56030759	17	17578711	C	0.0684931	-0.0356	0.0051	3.033e-12	48.7259
rs56959712	12	122703928	T	0.211347	0.0426	0.0031	2.621e-44	188.841
rs5754387	22	21620414	C	0.201892	-0.0362	0.0031	4.866e-31	136.362
rs57912727	3	186086794	C	0.136885	-0.0344	0.0036	2.641e-21	91.3086
rs583104	1	109278685	T	0.237229	-0.0342	0.003	7.039e-31	129.96
rs58609749	18	23528649	C	0.483771	0.0195	0.0025	5.324e-15	60.84
rs59916403	2	241431336	T	0.35294	0.0174	0.0026	2.369e-11	44.787
rs600626	11	75744264	G	0.161266	-0.038	0.0034	4.538e-29	124.913
rs6018652	20	47712230	A	0.206777	0.0271	0.0031	8.329e-19	76.4214
rs60219248	18	49705135	G	0.163313	-0.03	0.0034	2.537e-18	77.8547
rs6066138	20	46966072	A	0.276462	0.0154	0.0028	2.698e-08	30.25
rs6073958	20	45923216	C	0.20144	-0.0697	0.0031	1.41e-112	505.524
rs6075860	20	21929628	A	0.433899	-0.0146	0.0025	6.485e-09	34.1056
rs60972755	11	116764897	A	0.0670132	-0.1017	0.005	5.69e-93	413.716
rs61352607	12	57445390	T	0.233131	0.0373	0.0029	3.401e-37	165.433
rs61733623	2	219237252	G	0.0173295	-0.0556	0.0095	4.791e-09	34.2533
rs61785483	1	109962041	A	0.420045	0.0196	0.0026	1.428e-14	56.8284
rs61805076	1	182185855	C	0.327394	-0.0272	0.0026	8.875e-25	109.444
rs62367623	5	43614487	G	0.0521161	-0.0313	0.0056	2.868e-08	31.2401
rs62428831	6	142926024	C	0.138027	0.0229	0.0036	2.706e-10	40.4637
rs635769	6	139510844	C	0.373252	0.0223	0.0026	4.147e-18	73.5636
rs63739861	6	153109733	C	0.410721	-0.0163	0.0025	1.392e-10	42.5104
rs6554195	4	54634547	T	0.481698	0.0182	0.0025	2.39e-13	52.9984
rs6590207	11	126446130	G	0.290999	-0.0158	0.0029	3.782e-08	29.6837
rs6754311	2	135950412	C	0.293144	0.0206	0.0031	2.134e-11	44.1582
rs6762415	3	133759713	G	0.463759	-0.0177	0.0025	1.278e-12	50.1264
rs6790951	3	160307499	T	0.471503	-0.0138	0.0025	3.53e-08	30.4704
rs6792892	3	49958085	C	0.474751	-0.0257	0.0025	8.206e-25	105.678
rs686030	9	15304784	A	0.138062	0.0528	0.0036	5.688e-49	215.111
rs6974400	7	130739314	A	0.484429	0.0351	0.0025	4.416e-44	197.122
rs7020472	9	104740701	C	0.0297838	0.0454	0.0074	1.051e-09	37.6399
rs7036107	9	89562982	G	0.490561	-0.0144	0.0026	1.617e-08	30.6746
rs703966	10	79194494	A	0.409597	0.0171	0.0025	1.484e-11	46.7856
rs7107356	11	47654618	G	0.495007	0.0176	0.0025	1.457e-12	49.5616
rs715	2	210678331	C	0.308302	-0.0198	0.0027	2.372e-13	53.7778
rs7170463	15	41596720	G	0.312673	0.0219	0.0027	2.745e-16	65.7901
rs7256200	19	44912678	T	0.126167	-0.0856	0.0037	1.8e-116	535.234
rs72663520	1	39537738	T	0.22043	-0.0486	0.003	4.152e-59	262.44
rs7281200	21	15059974	T	0.263081	-0.0171	0.0028	1.354e-09	37.2972
rs72959041	6	127133748	A	0.0470933	-0.0524	0.0059	5.12e-19	78.8785
rs7306660	12	124842838	A	0.357257	-0.026	0.0026	1.024e-23	100
rs73667414	8	19781690	C	0.0236906	-0.0928	0.0087	1.554e-26	113.778
rs737338	19	11236981	T	0.0416368	-0.1056	0.0064	6.483e-61	272.25
rs74444445	8	19994980	C	0.0229688	-0.0869	0.0086	3.067e-24	102.104
rs7488780	12	20426458	C	0.19759	0.0183	0.0031	4.583e-09	34.8481
rs7530647	1	39879939	A	0.257133	-0.0162	0.0028	1.084e-08	33.4745
rs75460349	1	26853597	C	0.0225698	-0.0899	0.0084	1.081e-26	114.541
rs75662196	8	20084145	C	0.0269429	0.0837	0.0078	7.149e-27	115.149
rs7583067	2	100180388	T	0.239819	0.0165	0.0029	1.935e-08	32.3722
rs76428106	13	28029870	C	0.0127247	-0.067	0.0115	5.06e-09	33.9433
rs767617	4	39695146	T	0.497422	0.0155	0.0025	5.468e-10	38.44
rs77712507	16	56708563	A	0.0722864	-0.1274	0.0049	8.13e-150	676
rs7794796	7	150843108	T	0.344192	-0.0192	0.0027	5.168e-13	50.5679
rs7808568	7	12231626	C	0.429874	-0.0145	0.0025	8.897e-09	33.64
rs78132593	1	150895626	A	0.209774	0.0253	0.003	1.11e-16	71.1211
rs7832515	8	143224209	G	0.189593	0.0398	0.0032	1.623e-35	154.691
rs7844647	8	34646258	C	0.2794	0.017	0.0028	1.698e-09	36.8622
rs7952521	11	116514637	A	0.105425	0.0343	0.0042	2.635e-16	66.6944
rs8081548	17	7535517	A	0.346366	0.0194	0.0026	1.419e-13	55.6746
rs8126001	20	64080106	T	0.485201	0.0162	0.0025	7.617e-11	41.9904
rs840873	2	128309506	C	0.0405714	-0.0374	0.0064	6.402e-09	34.1494
rs856408	20	52644166	C	0.340112	-0.0153	0.0026	5.345e-09	34.6287
rs856534	10	93050908	A	0.400144	0.0216	0.0025	2.395e-17	74.6496
rs862687	3	71626272	A	0.405484	0.0141	0.0025	2.423e-08	31.8096
rs867772	1	220799001	G	0.309765	0.0281	0.0027	1.538e-25	108.314
rs890945	5	158565215	A	0.219681	-0.0212	0.003	2.666e-12	49.9378
rs895330	19	4060709	G	0.19963	0.0185	0.0032	4.285e-09	33.4229
rs903506	17	39723509	A	0.33488	0.0317	0.0027	8.522e-33	137.845
rs921919	12	124780655	A	0.345561	-0.0469	0.0027	6.612e-66	301.73
rs9296128	6	34777905	A	0.320219	-0.0301	0.0027	2.114e-29	124.281
rs9306	6	163315172	C	0.430369	-0.0165	0.0026	1.742e-10	40.2737
rs9379083	6	7221210	A	0.219904	0.0172	0.003	1.196e-08	32.8711
rs9387383	6	116101684	A	0.472239	0.0148	0.0025	3.462e-09	35.0464
rs9442392	1	998410	A	0.42575	-0.0151	0.0025	2.736e-09	36.4816
rs9591325	13	50237084	C	0.0666242	0.0284	0.005	1.186e-08	32.2624
rs9604045	13	113272893	T	0.264431	0.019	0.003	3.822e-10	40.1111
rs9647335	3	136161568	T	0.18935	0.0316	0.0032	1.799e-23	97.5156
rs9817452	3	157077625	T	0.37999	0.0217	0.0026	4.489e-17	69.6583
rs9826842	3	186162411	C	0.354098	0.0197	0.0026	3.606e-14	57.4098
rs9953300	18	49015237	A	0.0163102	0.123	0.0105	6.382e-32	137.224
rs998584	6	43790159	A	0.481206	-0.0372	0.0025	7.72e-50	221.414
Abbreviations: SNP, single-nucleotide polymorphisms；Chr, chromosome; Pos, position

## Sheet: Table S5
Table S5. Genetic variants that were used as instrumental variables for low-density lipoprotein cholesterol
SNP	Chr	Pos	Effect allele	Effect allele frequency	Beta	SE	P-value	F
rs10021804	4	110942596	G	0.392692	-0.0138	0.0025	1.893e-08	30.4704
rs10037401	5	139568762	T	0.209863	-0.0173	0.0029	3.005e-09	35.5874
rs10121945	9	19354308	A	0.0835475	0.0357	0.0043	1.648e-16	68.9286
rs10164853	2	158481992	G	0.0807818	-0.029	0.0045	8.61e-11	41.5309
rs10184004	2	165508389	T	0.407936	-0.0194	0.0024	1.361e-15	65.3403
rs10195618	2	21482292	A	0.103755	0.0269	0.0039	8.867e-12	47.5746
rs10423733	19	11185919	C	0.187825	-0.1443	0.0031	1e-200	2166.75
rs10445374	17	45662383	C	0.482593	-0.0349	0.0024	9.003e-49	211.46
rs10448340	9	139320069	G	0.312172	-0.0162	0.0026	2.337e-10	38.8225
rs10500834	11	18638712	T	0.276197	0.0219	0.0027	6.321e-16	65.7901
rs1061537	6	29937795	A	0.464058	0.0203	0.0024	1.293e-17	71.5434
rs1077835	15	58723426	G	0.228478	0.0318	0.0029	9.451e-29	120.243
rs10787429	10	113949664	C	0.268516	-0.0255	0.0027	3.372e-21	89.1975
rs10858087	1	109916890	A	0.287487	0.0246	0.0026	8.761e-21	89.5207
rs10910476	1	234734956	T	0.455747	0.0189	0.0024	4.661e-15	62.0156
rs10953260	7	98033492	C	0.188268	0.0204	0.0031	2.274e-11	43.3049
rs10953298	7	100216773	T	0.232554	-0.024	0.0028	2.092e-17	73.4694
rs11057393	12	124403769	T	0.334995	-0.0166	0.0025	4.45e-11	44.0896
rs11057841	12	125316743	T	0.143639	0.0292	0.0035	1.064e-16	69.6033
rs11172134	12	57645789	A	0.195555	-0.0257	0.003	1.109e-17	73.3878
rs11188604	10	97862580	G	0.355585	-0.0157	0.0025	2.96e-10	39.4384
rs111962739	2	43827697	T	0.154915	0.0254	0.0033	1.338e-14	59.2433
rs112170089	6	160502019	A	0.020805	0.0571	0.0087	4.48e-11	43.0758
rs11226108	11	103870755	C	0.190438	-0.0242	0.003	1.378e-15	65.0711
rs11241702	5	122902603	G	0.45247	0.0242	0.0024	5.703e-24	101.674
rs112693563	1	45237714	C	0.201641	0.0164	0.003	2.728e-08	29.8844
rs113177823	3	132217703	A	0.0530221	-0.0502	0.0053	5.096e-21	89.7131
rs113251986	6	11842824	A	0.0778541	-0.0261	0.0045	6.838e-09	33.64
rs113330691	19	45295886	A	0.0343574	-0.2722	0.0065	1e-200	1753.68
rs114165349	1	27021913	C	0.0222082	0.093	0.008	4.268e-31	135.141
rs114863007	6	34729158	A	0.0907189	-0.0329	0.0041	1.271e-15	64.3908
rs11621792	14	24871926	T	0.442404	0.0262	0.0024	1.801e-27	119.174
rs11641811	16	71635836	A	0.472402	0.0275	0.0024	9.478e-31	131.293
rs11668201	19	59003632	T	0.187342	0.0172	0.0031	1.65e-08	30.7846
rs116692022	4	155448758	G	0.0126592	0.0767	0.0109	1.854e-12	49.5151
rs11673631	19	45225423	C	0.0417589	0.0378	0.006	3.788e-10	39.69
rs1169288	12	121416650	C	0.314821	0.0387	0.0026	8.035e-51	221.552
rs11709868	3	142648844	T	0.287968	-0.0224	0.0026	1.928e-17	74.2249
rs117664574	19	45427779	G	0.0257474	-0.0681	0.0077	9.307e-19	78.2191
rs11768269	7	36172741	C	0.186287	0.0225	0.0031	1.767e-13	52.6795
rs117753190	17	67136325	G	0.0348146	0.1234	0.0065	3.09e-79	360.416
rs118039278	6	160985526	A	0.0754961	0.133	0.0045	1.57e-194	873.531
rs11837065	12	100859983	T	0.362506	-0.0153	0.0025	7.763e-10	37.4544
rs11911615	21	37553132	G	0.328405	-0.0145	0.0025	1.142e-08	33.64
rs12045893	1	158530416	T	0.250803	0.0156	0.0027	1.407e-08	33.3827
rs12078100	1	16512586	G	0.382039	0.0179	0.0025	3.529e-13	51.2656
rs12208357	6	160543148	T	0.0675445	0.0759	0.0047	6.292e-58	260.788
rs12445804	16	11706100	A	0.0771298	0.039	0.0046	1.601e-17	71.8809
rs12471768	2	64928603	C	0.299729	0.0173	0.0026	2.821e-11	44.2737
rs12472685	2	20464332	T	0.378294	-0.0179	0.0024	2.166e-13	55.6267
rs12543764	8	21920052	C	0.18525	-0.0238	0.0031	9.747e-15	58.9428
rs12657266	5	156396003	T	0.369937	0.0473	0.0025	3.315e-82	357.966
rs12665537	6	53509452	G	0.330144	0.0164	0.0025	9.544e-11	43.0336
rs12691088	19	45418486	A	0.020082	0.2421	0.009	5.41e-160	723.61
rs12701710	7	1090396	A	0.213416	-0.0235	0.0029	4.893e-16	65.6659
rs12750160	1	55674000	T	0.0119668	-0.2955	0.0113	4.03e-150	683.846
rs12897637	14	64239351	C	0.162287	0.022	0.0032	1.022e-11	47.2656
rs12917376	15	75116167	T	0.427986	0.0153	0.0025	5.27e-10	37.4544
rs13066351	3	58398215	T	0.0821839	-0.044	0.0043	3.798e-24	104.705
rs13076933	3	12327431	G	0.251287	-0.0304	0.0028	1.945e-28	117.878
rs13105581	4	103228830	T	0.0787455	-0.0285	0.0045	1.676e-10	40.1111
rs13106878	4	120146383	A	0.121839	-0.0201	0.0036	2.683e-08	31.1736
rs13234407	7	130438214	A	0.484287	-0.0185	0.0024	7.09e-15	59.4184
rs13255048	8	18276640	A	0.139898	0.0328	0.0034	1.369e-21	93.0657
rs13263353	8	87244582	A	0.243329	-0.0166	0.0028	2.378e-09	35.148
rs13379043	14	74250126	C	0.29185	-0.0204	0.0027	4.477e-14	57.0864
rs13392272	2	21217490	T	0.488814	0.0957	0.0024	1e-200	1590.02
rs138367557	5	52075451	C	0.0353947	-0.0678	0.0064	3.748e-26	112.228
rs138751626	15	57154952	T	0.0763819	0.0277	0.0045	7.565e-10	37.8909
rs139369546	12	72026373	T	0.0110368	0.0687	0.0118	5.81e-09	33.8961
rs141213470	2	118788583	T	0.0146665	0.0638	0.01	1.777e-10	40.7044
rs141453190	19	10453122	T	0.030267	-0.0524	0.0069	3.618e-14	57.6719
rs141783576	6	127439897	C	0.0691749	0.0301	0.0047	2.075e-10	41.0145
rs143327185	6	160741962	A	0.0300797	0.0485	0.007	5.839e-12	48.0051
rs145452708	4	100248642	C	0.0122102	-0.1123	0.0117	9.074e-22	92.1272
rs145730801	14	94768196	C	0.0424122	0.0476	0.0059	1.206e-15	65.0893
rs1471251	4	87976359	T	0.39467	0.0198	0.0024	5.167e-16	68.0625
rs148601586	19	45346666	G	0.0128598	0.1881	0.0107	8.381e-69	309.037
rs149394327	17	64228995	C	0.0294337	0.0933	0.0071	8.934e-40	172.682
rs149615216	18	47106028	T	0.0106216	0.0972	0.0115	3.085e-17	71.4392
rs149661872	19	45355288	T	0.0101544	0.2383	0.0119	7.99e-90	401.009
rs150820726	19	45227155	T	0.0100628	0.0683	0.0123	3.026e-08	30.8341
rs1510226	6	160816409	C	0.0193215	0.1414	0.0087	6.796e-59	264.156
rs1571790	9	78729176	T	0.387759	-0.017	0.0025	3.624e-12	46.24
rs1690761	1	62955862	T	0.360492	0.0593	0.0025	4.17e-126	562.638
rs17185536	6	100620931	T	0.242711	-0.0253	0.0028	1.05e-19	81.6441
rs17447211	1	182140185	G	0.323293	0.018	0.0025	1.666e-12	51.84
rs174536	11	61551927	C	0.340495	-0.0402	0.0025	2.381e-57	258.566
rs17476364	10	71094504	C	0.104313	-0.0352	0.0039	7.433e-20	81.4622
rs17725246	7	44581986	C	0.185774	0.0493	0.0031	1.539e-58	252.913
rs1800562	6	26093141	A	0.0733642	-0.0669	0.0045	1.369e-49	221.018
rs1856066	13	74735830	T	0.499728	-0.0148	0.0024	4.345e-10	38.0278
rs1870293	16	30970941	C	0.372178	-0.0173	0.0025	2.085e-12	47.8864
rs1883711	20	39179822	C	0.0301658	0.1603	0.0071	3.18e-114	509.742
rs189174	3	119818585	C	0.355728	0.019	0.0025	7.751e-14	57.76
rs1896995	10	65365385	T	0.485964	0.0135	0.0024	1.856e-08	31.6406
rs1986478	2	24468545	A	0.268719	0.0185	0.0027	4.35e-12	46.9479
rs1992172	2	109093836	G	0.194023	0.0232	0.003	9.649e-15	59.8044
rs2125345	17	73782191	C	0.312207	-0.0198	0.0026	4.707e-14	57.9941
rs2172241	12	40606001	T	0.108494	0.0235	0.0039	1.062e-09	36.3083
rs2220729	12	89929953	A	0.337885	0.0139	0.0025	2.928e-08	30.9136
rs2238162	13	32959199	T	0.478576	-0.0257	0.0024	2.687e-27	114.668
rs224433	20	34153850	T	0.219915	-0.0282	0.0029	2.717e-22	94.5589
rs2272790	22	35680095	A	0.307257	-0.0155	0.0026	1.905e-09	35.5399
rs2297400	9	107599481	C	0.137948	0.0331	0.0035	5.361e-21	89.4376
rs2301179	10	118404620	G	0.497974	0.0161	0.0024	1.154e-11	45.0017
rs2376584	17	76402116	A	0.402266	0.018	0.0025	2.007e-13	51.84
rs2389608	2	169829673	C	0.397258	-0.0259	0.0024	1.54e-26	116.46
rs240766	6	100954036	A	0.443504	-0.0135	0.0024	2.272e-08	31.6406
rs2414577	15	58680638	C	0.394081	0.0281	0.0024	8.409e-31	137.085
rs2441111	5	57601225	A	0.481176	-0.0132	0.0024	3.217e-08	30.25
rs2617801	19	49116076	G	0.405299	-0.0334	0.0024	8.704e-43	193.674
rs2618567	20	17844492	T	0.346262	-0.034	0.0025	5.996e-42	184.96
rs2721961	8	116657911	G	0.285983	-0.0332	0.0027	1.636e-35	151.199
rs272838	5	131638817	T	0.16732	-0.0219	0.0032	1.16e-11	46.8369
rs2740488	9	107661742	C	0.269704	-0.0365	0.0027	5.24e-42	182.75
rs2807834	1	220970593	G	0.309266	0.0331	0.0026	5.168e-38	162.072
rs28406917	7	21449451	T	0.416205	0.0199	0.0024	2.516e-16	68.7517
rs28601761	8	126500031	G	0.412733	-0.0905	0.0024	1e-200	1421.92
rs28615248	8	55451193	C	0.195968	0.0304	0.003	4.682e-24	102.684
rs28732146	6	31561353	A	0.19737	0.0273	0.003	6.433e-20	82.81
rs2911987	8	6564576	G	0.314931	0.0168	0.0026	6.639e-11	41.7515
rs2947337	12	53796998	A	0.184595	0.0199	0.0031	1.685e-10	41.2081
rs3208305	8	19823648	T	0.291187	-0.0286	0.0026	1.302e-27	121
rs34042070	16	72101525	G	0.190972	0.0695	0.0031	6.78e-115	502.627
rs34216592	17	66778075	A	0.10988	0.0223	0.0039	1.182e-08	32.6949
rs35081008	19	58662235	T	0.146155	-0.0378	0.0034	5.24e-29	123.602
rs35203651	2	234679549	C	0.111977	0.0301	0.0038	1.709e-15	62.7431
rs35878749	19	11229765	A	0.346513	-0.0483	0.0025	6.027e-83	373.262
rs369298568	18	55319032	C	0.119176	0.0212	0.0036	5.819e-09	34.679
rs3738622	1	235110859	T	0.220403	-0.0224	0.0029	1.024e-14	59.6623
rs3741298	11	116657561	T	0.198577	-0.0726	0.003	1.43e-129	585.64
rs3768622	1	183090011	A	0.43026	0.0154	0.0024	1.307e-10	41.1736
rs3780181	9	2640759	G	0.0706539	-0.0404	0.0047	1.074e-17	73.8868
rs3822857	6	116313931	C	0.372479	-0.0233	0.0025	3.856e-21	86.8624
rs41280463	4	154191226	A	0.160078	-0.0195	0.0032	1.506e-09	37.1338
rs4299376	2	44072576	T	0.316666	-0.0786	0.0025	1e-200	988.474
rs4410865	7	155026733	T	0.0786188	0.0245	0.0045	4.692e-08	29.642
rs4418728	10	94839724	T	0.452945	-0.0289	0.0024	1.235e-33	145.002
rs4470903	7	21604916	G	0.210403	0.0443	0.0029	3.07e-52	233.352
rs45537841	7	87110640	T	0.189375	-0.0204	0.0031	2.917e-11	43.3049
rs4665972	2	27598097	C	0.38687	-0.0537	0.0025	3.18e-105	461.39
rs4678192	3	122127592	G	0.3996	0.0165	0.0024	1.372e-11	47.2656
rs4689085	4	7211459	C	0.291418	0.0178	0.0026	1.109e-11	46.8698
rs4719853	7	26069083	A	0.231474	-0.0155	0.0028	4.894e-08	30.6441
rs4768947	12	51362161	C	0.447899	0.0133	0.0024	4.803e-08	30.7101
rs4791127	17	65771687	G	0.236089	-0.0157	0.0029	3.722e-08	29.3092
rs4795434	17	26716917	T	0.479775	0.0196	0.0024	1.987e-16	66.6944
rs4812975	20	44545460	A	0.25984	-0.0193	0.0027	1.526e-12	51.096
rs4817999	21	40554355	A	0.431096	0.0183	0.0024	2.32e-14	58.1406
rs4841133	8	9183664	G	0.0932799	0.0631	0.0041	1.207e-53	236.86
rs4954192	2	135632981	T	0.388072	0.0173	0.0025	3.204e-12	47.8864
rs4980169	10	124692586	G	0.427091	0.0221	0.0024	3.757e-20	84.7934
rs531660643	19	45251806	T	0.0221306	-0.4467	0.0082	1e-200	2967.59
rs557933	1	234853268	C	0.468671	0.0463	0.0024	2.081e-83	372.168
rs55831924	8	145031968	T	0.354556	0.0249	0.0025	1.878e-23	99.2016
rs55865440	17	27837215	T	0.024818	-0.0465	0.0079	4.038e-09	34.6459
rs55921103	3	69810294	T	0.36184	0.0159	0.0025	2.423e-10	40.4496
rs55938402	2	118843158	A	0.0982475	-0.0444	0.004	1.32e-28	123.21
rs55977330	3	170756897	G	0.0868229	0.0271	0.0043	3.009e-10	39.7193
rs56265089	16	72259360	A	0.0311926	-0.0502	0.0069	3.355e-13	52.9309
rs59038285	1	174906712	T	0.239262	0.0168	0.0029	5.912e-09	33.56
rs59950280	4	3452345	A	0.337497	0.0299	0.0026	1.858e-31	132.25
rs6004104	22	24618861	T	0.350474	-0.0147	0.0027	3.176e-08	29.642
rs6031587	20	43038249	T	0.0766072	-0.0297	0.0047	2.015e-10	39.9316
rs6050555	20	25328543	G	0.462256	-0.0141	0.0024	6.555e-09	34.5156
rs60847460	10	113983758	T	0.150443	-0.0197	0.0034	5.044e-09	33.5718
rs6093446	20	39780932	A	0.295594	0.0317	0.0026	1.354e-33	148.652
rs6123325	20	52532596	T	0.435126	0.0138	0.0024	1.009e-08	33.0625
rs61962260	13	51082804	A	0.241929	0.0167	0.0028	2.126e-09	35.5727
rs62119267	19	45134682	C	0.0217423	-0.322	0.0082	1e-200	1542
rs62219001	21	16582880	T	0.020125	-0.0559	0.0087	1.545e-10	41.2843
rs62509311	8	74907295	T	0.275719	-0.0194	0.0027	2.849e-13	51.6269
rs636202	6	139843583	C	0.485504	-0.0146	0.0024	1.127e-09	37.0069
rs6427756	1	199000727	G	0.267467	0.0171	0.0027	1.964e-10	40.1111
rs6435162	2	203555343	T	0.471743	0.0265	0.0024	1.006e-28	121.918
rs6439640	3	136185680	G	0.181844	0.021	0.0031	8.018e-12	45.8897
rs6507939	18	47176261	C	0.145532	0.0251	0.0034	9.492e-14	54.4991
rs6568416	6	106357917	A	0.436568	-0.0133	0.0024	4.56e-08	30.7101
rs6602909	13	114551993	C	0.337892	0.0304	0.0025	3.79e-33	147.866
rs6603984	1	93011572	G	0.197241	0.0217	0.003	2.474e-13	52.3211
rs6657811	1	109807283	T	0.128715	-0.1382	0.0035	1e-200	1559.12
rs6699122	1	109831245	T	0.0150212	-0.1247	0.0101	9.168e-35	152.437
rs6706968	2	121310269	C	0.409348	0.0248	0.0024	2.173e-24	106.778
rs6709904	2	44080324	G	0.115884	-0.0486	0.0037	1.225e-38	172.532
rs67560206	5	75591986	C	0.0805483	0.0286	0.0044	7.74e-11	42.25
rs685903	11	126187837	C	0.470658	-0.0191	0.0024	1.53e-15	63.3351
rs687914	2	45878760	T	0.243496	0.0155	0.0028	2.322e-08	30.6441
rs71367414	17	17634550	T	0.205106	-0.0163	0.003	3.686e-08	29.5211
rs71628040	5	71849807	C	0.0527348	-0.0298	0.0053	1.623e-08	31.6141
rs7207015	17	65282445	G	0.431882	0.0133	0.0024	2.771e-08	30.7101
rs7250652	19	11302606	G	0.450734	0.025	0.0024	1.771e-25	108.507
rs72662537	1	55691765	G	0.0258145	0.0909	0.0075	2.233e-33	146.894
rs72663045	4	74177397	G	0.0199806	0.047	0.0086	3.79e-08	29.8675
rs73075609	20	5580789	T	0.0258766	0.0504	0.0075	1.414e-11	45.1584
rs75095679	1	109593654	T	0.0621504	-0.0405	0.005	5.106e-16	65.61
rs7523141	1	55498798	T	0.186162	0.0598	0.0031	2.381e-84	372.117
rs7603427	2	204317553	T	0.472486	0.0145	0.0024	1.294e-09	36.5017
rs76324938	8	28843833	A	0.0381908	0.0336	0.0061	4.064e-08	30.3402
rs76343401	8	28705703	T	0.0242086	-0.0474	0.008	2.855e-09	35.1056
rs76895963	12	4384844	G	0.0202045	-0.0715	0.0093	1.39e-14	59.108
rs7746081	6	16126934	A	0.317139	-0.0352	0.0026	3.809e-42	183.29
rs77498041	11	66183801	A	0.185721	-0.0197	0.0031	9.834e-11	40.384
rs7824461	8	9720639	G	0.212862	-0.0173	0.0029	4.703e-09	35.5874
rs78348000	20	17802863	G	0.151716	0.0193	0.0033	8.047e-09	34.2048
rs7864568	9	78212428	G	0.308013	0.0168	0.0026	8.37e-11	41.7515
rs78689694	11	126234820	C	0.132365	0.0539	0.0035	1.001e-52	237.16
rs799158	7	73019074	C	0.0420416	-0.0489	0.0059	1.629e-16	68.6932
rs8014520	14	70849574	A	0.285116	0.0212	0.0027	1.417e-15	61.6516
rs80276949	10	52373245	A	0.0216998	0.0554	0.0081	7.032e-12	46.7788
rs8030799	15	91109374	C	0.155196	-0.0182	0.0033	3.845e-08	30.4169
rs8107974	19	19388500	T	0.0784072	-0.1388	0.0044	1e-200	995.116
rs8112973	19	46011799	G	0.0230276	-0.046	0.008	8.017e-09	33.0625
rs8126001	20	62711459	T	0.485201	-0.0162	0.0024	1.153e-11	45.5625
rs834233	1	150354276	A	0.355448	-0.0152	0.0025	8.672e-10	36.9664
rs907348	12	51788340	C	0.363393	-0.016	0.0025	1.113e-10	40.96
rs9399137	6	135419018	C	0.250693	-0.0247	0.0028	2.773e-19	77.8176
rs9435341	1	107616641	C	0.347644	-0.0195	0.0025	1.134e-14	60.84
rs9471972	6	42915021	A	0.4626	-0.016	0.0024	1.96e-11	44.4444
rs9604570	13	114631940	G	0.184088	-0.0172	0.0031	2.39e-08	30.7846
rs9616822	22	50840573	A	0.351629	0.0164	0.0025	5.039e-11	43.0336
rs9638742	7	17437474	G	0.230223	-0.0155	0.0028	4.409e-08	30.6441
rs9834932	3	32535382	G	0.0899281	-0.0418	0.0042	7.864e-24	99.0499
rs9884390	4	69373407	C	0.227783	0.034	0.0029	1.37e-32	137.455
rs9894946	17	7571080	G	0.159101	-0.0226	0.0033	8.717e-12	46.9017
Abbreviations: SNP, single-nucleotide polymorphisms；Chr, chromosome; Pos, position

## Sheet: Table S6
Table S6. Genetic variants that were used as instrumental variables for triglyceride
SNP	Chr	Pos	Effect allele	Effect allele frequency	Beta	SE	P-value	F
rs10012484	4	157613653	G	0.348277	-0.0158	0.0026	1.528e-09	36.929
rs1009360	2	65276049	C	0.424991	-0.0224	0.0024	1.52e-20	87.1111
rs10107182	8	59392737	T	0.329854	-0.0276	0.0025	9.779e-28	121.882
rs1037117	15	102068658	A	0.258378	0.0237	0.0027	4.539e-18	77.0494
rs1037169	11	13361005	C	0.314969	0.0211	0.0026	2.531e-16	65.8595
rs1045242	5	118729327	G	0.2729	-0.023	0.0027	8.552e-18	72.5652
rs10739569	9	123361027	C	0.303059	0.0148	0.0026	1.133e-08	32.4024
rs10750766	11	65473798	A	0.303179	0.02	0.0026	1.702e-14	59.1716
rs10773049	12	124506631	C	0.398068	-0.0304	0.0024	8.091e-36	160.444
rs10775406	17	46197755	G	0.245516	0.0221	0.0028	1.271e-15	62.2972
rs1077835	15	58723426	G	0.228478	0.0486	0.0029	7.561e-65	280.851
rs10797119	9	92202495	C	0.466601	0.0194	0.0024	1.036e-15	65.3403
rs10822168	10	65165184	A	0.470685	-0.0345	0.0024	1.059e-47	206.641
rs10846378	12	16743434	G	0.445971	-0.0144	0.0024	2.182e-09	36
rs10851698	15	61947694	T	0.265381	0.0165	0.0027	1.19e-09	37.3457
rs10865196	2	44189630	A	0.371519	0.0137	0.0025	2.724e-08	30.0304
rs10865247	2	50715796	C	0.488992	-0.0134	0.0024	2.044e-08	31.1736
rs10883026	10	99793865	T	0.479562	-0.0147	0.0024	9.103e-10	37.5156
rs11000468	10	74711376	T	0.256492	-0.0177	0.0028	1.815e-10	39.9605
rs11030107	11	27694835	G	0.252832	0.0166	0.0027	1.117e-09	37.7997
rs11045171	12	20470199	G	0.192991	-0.031	0.003	1.322e-24	106.778
rs11057839	12	125316031	T	0.144302	0.0214	0.0035	8.325e-10	37.3845
rs11071755	15	63793936	A	0.419535	-0.021	0.0024	1.951e-18	76.5625
rs11079868	17	47357969	G	0.440269	-0.0171	0.0024	1.292e-12	50.7656
rs11122450	1	230301811	G	0.403237	-0.0495	0.0025	9.29e-91	392.04
rs111279811	19	11298369	T	0.0265416	-0.0483	0.0077	3.02e-10	39.3471
rs11146456	10	134477720	G	0.10899	0.0212	0.0038	2.508e-08	31.1247
rs11187019	10	94248310	G	0.440153	-0.0139	0.0024	7.929e-09	33.5434
rs11206374	1	40048009	A	0.2172	0.0253	0.0029	1.758e-18	76.1106
rs112201728	6	160551486	T	0.0671925	0.0459	0.0047	2.679e-22	95.3739
rs112259268	17	41874745	A	0.0273469	0.1509	0.0072	1.82e-97	439.252
rs112424890	5	140933792	T	0.173364	0.0172	0.0031	4.013e-08	30.7846
rs113344423	10	95316037	A	0.0578899	0.0459	0.0052	7.753e-19	77.9146
rs114165349	1	27021913	C	0.0222082	0.0874	0.008	1.283e-27	119.356
rs1153871	3	135954599	C	0.234269	0.0283	0.0028	5.207e-24	102.154
rs11588907	1	178509462	T	0.341282	-0.0139	0.0025	2.845e-08	30.9136
rs11664106	18	2846812	T	0.369539	-0.0151	0.0026	3.351e-09	33.7293
rs11671274	19	45376317	G	0.0612546	-0.0445	0.0049	1.831e-19	82.4761
rs11684505	2	202241163	A	0.496675	0.0143	0.0024	1.805e-09	35.5017
rs11688682	2	121347612	C	0.265209	-0.0179	0.0028	1.951e-10	40.8686
rs11689541	2	21372547	C	0.061334	0.0283	0.005	1.223e-08	32.0356
rs116922328	16	29965785	A	0.0647602	-0.0272	0.0048	2.003e-08	32.1111
rs117162033	19	8627569	T	0.0119705	-0.192	0.0115	7.471e-63	278.745
rs11752394	6	109189664	G	0.240464	0.0178	0.0028	1.747e-10	40.4133
rs12062387	1	149868334	T	0.0904074	-0.0276	0.0043	9.116e-11	41.1985
rs12088739	1	51506886	G	0.0927834	-0.028	0.0041	9.863e-12	46.6389
rs12151142	19	56086584	C	0.446104	0.0186	0.0024	7.482e-15	60.0625
rs12212146	6	161125454	C	0.0707617	0.0472	0.0047	1.268e-23	100.853
rs12480662	20	38543968	T	0.242168	-0.0155	0.0028	2.6e-08	30.6441
rs12513202	4	71894563	T	0.406835	0.0144	0.0025	5.173e-09	33.1776
rs12549825	8	30956654	G	0.383294	-0.0137	0.0025	2.579e-08	30.0304
rs12595970	16	85252079	A	0.195813	-0.0187	0.003	5.198e-10	38.8544
rs12657266	5	156396003	T	0.369937	0.0367	0.0025	3.432e-50	215.502
rs12686670	9	112561448	G	0.231943	-0.0154	0.0028	4.777e-08	30.25
rs12820906	12	123493123	G	0.2435	-0.016	0.0028	8.158e-09	32.6531
rs12880341	14	64236191	C	0.163975	0.0208	0.0032	1.545e-10	42.25
rs12902047	15	41915522	C	0.31018	-0.0157	0.0026	1.07e-09	36.463
rs12928099	16	15150505	A	0.287005	-0.0321	0.0026	3.484e-34	152.428
rs12929396	16	11774625	T	0.478253	0.0153	0.0024	1.492e-10	40.6406
rs13108218	4	3443931	G	0.389008	-0.0325	0.0025	7.113e-40	169
rs1317840	6	43806921	C	0.448777	0.0141	0.0024	3.68e-09	34.5156
rs13269725	8	72459889	G	0.0786977	0.0361	0.0044	2.509e-16	67.3146
rs13283788	9	139384521	G	0.265335	0.0177	0.0027	5.099e-11	42.9753
rs13389219	2	165528876	T	0.394877	-0.0382	0.0024	2.038e-55	253.34
rs1340819	13	29145323	C	0.341355	-0.0137	0.0025	4.767e-08	30.0304
rs139624990	14	49019992	T	0.010014	0.0713	0.0129	3.08e-08	30.5492
rs139974673	15	44027885	C	0.0251532	0.1509	0.0077	2.893e-86	384.058
rs141414463	11	116598315	T	0.0232577	0.2259	0.008	7.25e-177	797.356
rs142407017	19	7207296	G	0.126643	0.0303	0.0036	8.113e-17	70.8403
rs144018203	11	116916060	C	0.0100384	0.3153	0.0123	1.27e-145	657.109
rs144503444	8	19773155	C	0.0213633	0.1543	0.0085	7.597e-74	329.529
rs145333465	11	117021466	G	0.0119509	-0.0966	0.011	1.515e-18	77.1203
rs147011441	8	19843748	A	0.0241883	0.0491	0.008	8.329e-10	37.6689
rs1471251	4	87976359	T	0.39467	0.0393	0.0024	1.942e-58	268.141
rs1473886	2	20368519	T	0.480143	-0.0202	0.0024	2.19e-17	70.8403
rs147627829	6	34335088	A	0.0417592	0.0447	0.0059	4.929e-14	57.3999
rs148827772	4	110766064	G	0.0220967	0.049	0.0085	9.115e-09	33.2318
rs149394327	17	64228995	C	0.0294337	-0.0683	0.0071	4.013e-22	92.539
rs150403348	11	118467590	A	0.0133017	-0.0611	0.0104	4.597e-09	34.5156
rs150460588	15	57023457	C	0.0461594	0.0326	0.0057	1.384e-08	32.7104
rs1567353	9	1033773	G	0.318577	0.0156	0.0026	1.695e-09	36
rs157933	7	130584327	T	0.403014	-0.0139	0.0025	1.903e-08	30.9136
rs1672981	19	35547051	C	0.0709547	0.0317	0.0047	1.351e-11	45.4907
rs17052058	3	52344680	G	0.182035	-0.0312	0.0031	4.115e-24	101.294
rs1728407	16	86422112	G	0.45913	0.0132	0.0024	4.328e-08	30.25
rs17311740	1	61720648	T	0.0641309	-0.0275	0.0048	1.244e-08	32.8234
rs174564	11	61588305	G	0.341411	0.0528	0.0025	6.12e-98	446.054
rs1760801	1	154259650	A	0.29349	-0.0209	0.0026	1.39e-15	64.6169
rs1800978	9	107665978	G	0.125072	-0.0259	0.0036	7.997e-13	51.76
rs1801253	10	115805056	C	0.267572	-0.0199	0.0027	3.139e-13	54.3224
rs1835346	6	161162290	G	0.0235292	-0.0433	0.0078	3.327e-08	30.8167
rs186696265	6	161111700	T	0.014045	-0.1127	0.01	3.228e-29	127.013
rs188247550	19	19396616	T	0.0127316	-0.1424	0.011	3.737e-38	167.585
rs192423204	11	116982041	T	0.0133431	-0.0845	0.0107	2.872e-15	62.3657
rs1924485	9	13558681	T	0.145941	-0.0197	0.0035	1.254e-08	31.6808
rs1997833	20	39690342	C	0.301377	0.0156	0.0026	1.55e-09	36
rs2070971	7	44197583	T	0.143654	0.0259	0.0034	4.999e-14	58.0285
rs2071887	22	38879010	A	0.34651	0.0188	0.0025	4.819e-14	56.5504
rs2167750	4	89730074	T	0.468718	0.0172	0.0024	4.965e-13	51.3611
rs2239375	19	45459851	C	0.46035	0.0175	0.0024	2.565e-13	53.1684
rs2249407	3	12494794	A	0.465021	0.0135	0.0024	1.59e-08	31.6406
rs2279408	16	4658584	A	0.210417	-0.0193	0.003	8.062e-11	41.3878
rs2302263	11	64021821	T	0.0947986	0.0394	0.0041	1.434e-21	92.3474
rs2303566	2	219557738	A	0.451951	-0.0193	0.0024	1.59e-15	64.6684
rs2407877	13	50459078	G	0.441375	0.0135	0.0024	2.003e-08	31.6406
rs2414577	15	58680638	C	0.394081	0.0335	0.0024	4.755e-43	194.835
rs244418	16	69622762	A	0.403287	-0.0215	0.0024	7.425e-19	80.2517
rs244726	5	176536408	A	0.239425	0.0157	0.0028	2.256e-08	31.4401
rs2510344	18	21113285	C	0.490464	-0.0182	0.0024	2.165e-14	57.5069
rs2678379	2	21226560	G	0.21531	0.0822	0.0029	4.88e-174	803.429
rs2699813	7	26406485	A	0.43723	-0.0211	0.0024	1.376e-18	77.2934
rs2820442	1	219754257	C	0.189397	-0.0279	0.003	2.616e-20	86.49
rs2836961	21	40627020	C	0.372978	0.0148	0.0025	1.741e-09	35.0464
rs28383314	6	32587213	C	0.378306	0.0422	0.0024	8.082e-67	309.174
rs286	8	19815256	T	0.08354	-0.1922	0.0043	1e-200	1997.88
rs28650790	5	55861464	T	0.189887	0.0478	0.003	3.196e-56	253.871
rs2865390	20	56114394	C	0.404688	0.0179	0.0024	1.466e-13	55.6267
rs28752924	6	31303922	C	0.450263	0.0316	0.0025	1.764e-37	159.77
rs2900067	5	112484261	C	0.249209	0.0158	0.0028	9.763e-09	31.8418
rs293435	4	69588052	T	0.29633	0.0191	0.0026	2.971e-13	53.966
rs296884	9	86582923	T	0.268451	-0.0231	0.0027	1.744e-17	73.1975
rs2971669	7	44231778	T	0.224337	0.0163	0.0029	1.309e-08	31.5922
rs2972144	2	227101411	G	0.346823	0.0428	0.0025	4.656e-65	293.094
rs308	8	19817476	G	0.0208219	-0.1742	0.0084	3.83e-96	430.069
rs33951980	7	73029437	T	0.127498	-0.1343	0.0035	1e-200	1472.37
rs34234296	2	175166636	A	0.387528	-0.0137	0.0025	3.8e-08	30.0304
rs34459496	11	116889537	T	0.070664	-0.0458	0.0047	1.803e-22	94.9588
rs34587839	20	32300671	A	0.149925	0.0203	0.0033	9.183e-10	37.8411
rs35225200	4	103146888	C	0.0799471	0.0328	0.0045	2.982e-13	53.1279
rs35240997	3	12379351	G	0.21107	-0.0237	0.0029	3.273e-16	66.7883
rs36125653	16	72190805	A	0.102284	0.0326	0.0039	7.307e-17	69.8725
rs37537	5	57614022	C	0.411198	-0.0163	0.0024	1.556e-11	46.1267
rs3758669	11	47272579	G	0.310608	-0.0248	0.0026	6.941e-22	90.9822
rs3974807	11	49161967	T	0.193357	0.019	0.003	3.233e-10	40.1111
rs41362646	22	46633505	A	0.107555	0.0249	0.0038	7.08e-11	42.937
rs41785	7	116486020	A	0.418264	-0.0158	0.0024	6.756e-11	43.3403
rs4257266	17	57894459	G	0.301283	-0.0178	0.0026	7.893e-12	46.8698
rs4418728	10	94839724	T	0.452945	-0.0327	0.0024	1.164e-42	185.641
rs4575361	12	124410529	T	0.307944	-0.0277	0.0026	4.229e-27	113.504
rs4665972	2	27598097	C	0.38687	-0.1062	0.0025	1e-200	1804.55
rs4709746	6	164133001	T	0.131211	-0.0209	0.0035	3.625e-09	35.658
rs4710938	6	20640904	G	0.45937	-0.0139	0.0024	6.036e-09	33.5434
rs4761234	12	69732105	C	0.474902	-0.0166	0.0024	4.686e-12	47.8403
rs483082	19	45416178	T	0.237128	0.0934	0.0028	1e-200	1112.7
rs4916253	1	172361032	T	0.440541	-0.0135	0.0024	1.978e-08	31.6406
rs4976033	5	67714246	G	0.406955	0.0201	0.0025	3.557e-16	64.6416
rs509728	11	116533167	C	0.0382735	0.2484	0.0062	1e-200	1605.17
rs546382	11	68704264	T	0.291126	0.0169	0.0026	9.791e-11	42.25
rs55708715	2	119761904	A	0.0157208	0.0621	0.0096	9.278e-11	41.8447
rs56823429	16	81533789	A	0.291545	-0.0308	0.0026	5.746e-32	140.331
rs57192995	19	8439538	C	0.0577785	-0.0436	0.0052	2.828e-17	70.3018
rs58839393	2	43490619	T	0.16511	0.0198	0.0032	9.042e-10	38.2852
rs59916403	2	242370751	T	0.35294	-0.0143	0.0025	1.193e-08	32.7184
rs60354090	3	170740217	T	0.100267	0.0273	0.004	7.307e-12	46.5806
rs6066138	20	45594711	A	0.276462	-0.0214	0.0027	6.219e-16	62.8203
rs6073958	20	44551855	C	0.20144	0.0598	0.003	1.1e-90	397.338
rs61885960	11	14819828	A	0.05194	-0.0368	0.0054	6.217e-12	46.4417
rs61905108	11	116624601	A	0.0446156	0.2265	0.0057	1e-200	1579.02
rs62274120	3	156815912	G	0.283076	0.016	0.0027	1.541e-09	35.1166
rs62384972	5	157925224	C	0.423418	-0.0134	0.0024	2.808e-08	31.1736
rs636523	1	62920008	G	0.354555	-0.084	0.0025	1e-200	1128.96
rs6448429	4	26066863	T	0.168246	0.0293	0.0032	1.282e-19	83.8369
rs6460043	7	72884188	C	0.0141851	-0.1123	0.0103	1.611e-27	118.874
rs6506033	18	289209	T	0.0786378	-0.0272	0.0045	1.096e-09	36.5353
rs6601524	8	10635222	T	0.231752	0.0295	0.0028	1.485e-25	111.001
rs6658257	1	93820684	G	0.405547	0.0178	0.0024	2.59e-13	55.0069
rs67036743	12	56948786	A	0.345509	-0.0157	0.0025	3.506e-10	39.4384
rs6708784	2	111927379	G	0.485509	-0.0145	0.0024	1.22e-09	36.5017
rs6730325	2	59315828	A	0.387284	-0.0147	0.0024	1.936e-09	37.5156
rs6792725	3	24520283	G	0.30437	-0.0168	0.0027	3.935e-10	38.716
rs6999569	8	126475770	G	0.460686	-0.093	0.0024	1e-200	1501.56
rs7117238	11	78040259	A	0.173381	-0.0201	0.0032	3.647e-10	39.4541
rs7138037	12	107228676	C	0.2299	0.0198	0.0028	2.523e-12	50.0051
rs7140110	13	114544024	C	0.298809	0.0305	0.0026	6.555e-32	137.611
rs71603401	4	18034463	G	0.136656	0.028	0.0035	1.377e-15	64
rs7212201	17	76393896	A	0.39775	-0.0192	0.0024	2.379e-15	64
rs7224725	17	17484654	T	0.0643915	0.0415	0.0049	2.71e-17	71.7305
rs7256564	19	33889593	G	0.316007	-0.0211	0.0026	2.305e-16	65.8595
rs72691637	8	144306970	A	0.191734	-0.0173	0.0031	1.603e-08	31.1436
rs73134931	7	72880464	G	0.0691933	-0.0486	0.0046	1.369e-25	111.624
rs739320	19	49261368	C	0.382371	-0.0225	0.0025	2.84e-19	81
rs7397189	12	57728776	G	0.231323	-0.0303	0.0028	3.586e-27	117.103
rs73990245	2	203164583	C	0.180244	0.0194	0.0033	3.214e-09	34.5601
rs74434374	6	31850308	A	0.0486838	0.0541	0.0056	8.653e-22	93.3294
rs74563318	10	114124977	A	0.0341868	-0.0516	0.0066	4.41e-15	61.124
rs75662196	8	19941656	C	0.0269429	-0.071	0.0075	1.888e-21	89.6178
rs7631606	3	187628006	G	0.25934	-0.0162	0.0027	3.285e-09	36
rs76669111	10	5245780	T	0.151162	-0.0261	0.0033	3.548e-15	62.5537
rs767617	4	39696766	T	0.497422	-0.0134	0.0024	2.073e-08	31.1736
rs7679314	4	55508664	A	0.413664	-0.0142	0.0024	4.413e-09	35.0069
rs76895963	12	4384844	G	0.0202045	-0.0929	0.0093	1.275e-23	99.7851
rs76994435	2	28432385	G	0.0854828	-0.0252	0.0043	6.916e-09	34.3451
rs7704653	5	90255685	G	0.275099	0.0169	0.0027	3.96e-10	39.1783
rs7735249	5	53310139	G	0.11014	0.0275	0.0038	4.664e-13	52.3719
rs77675968	8	19959983	C	0.0327248	0.0582	0.0068	7.117e-18	73.2535
rs78186330	17	66004715	A	0.208977	0.0232	0.0029	3.028e-15	64
rs7912580	10	63915972	A	0.0984651	-0.026	0.004	8.21e-11	42.25
rs79287178	3	172294500	A	0.0300647	0.0565	0.0073	8.363e-15	59.9034
rs79388948	7	150296669	A	0.22185	0.02	0.0029	3.383e-12	47.5624
rs79550344	10	103613098	A	0.0588085	-0.0286	0.005	1.09e-08	32.7184
rs80276949	10	52373245	A	0.0216998	0.0522	0.0081	9.432e-11	41.5309
rs8107974	19	19388500	T	0.0784072	-0.1046	0.0044	8.23e-124	565.143
rs8126001	20	62711459	T	0.485201	-0.0189	0.0024	2.64e-15	62.0156
rs852391	7	5572226	G	0.216517	0.0171	0.0029	2.57e-09	34.7693
rs867150	5	130743668	A	0.0618436	0.0298	0.005	2.618e-09	35.5216
rs867858	8	11616338	C	0.311151	0.0206	0.0026	1.729e-15	62.7751
rs867939	18	19911690	A	0.424376	-0.0154	0.0024	2.006e-10	41.1736
rs917195	7	30728452	T	0.242845	-0.0166	0.0028	5.603e-09	35.148
rs9561643	13	95253131	C	0.314821	0.016	0.0026	4.971e-10	37.8698
rs9568420	13	51047337	A	0.0823285	0.0308	0.0047	5.775e-11	42.9443
rs9604570	13	114631940	G	0.184088	-0.0266	0.0031	5.312e-18	73.6275
rs971984	9	95382855	C	0.172153	0.0177	0.0032	2.485e-08	30.5947
rs9727941	1	98476958	T	0.164365	-0.0218	0.0032	1.022e-11	46.4102
rs9844972	3	150097635	C	0.0684986	0.0424	0.0048	6.295e-19	78.0278
rs998584	6	43757896	A	0.481206	0.0425	0.0024	2.464e-70	313.585
Abbreviations: SNP, single-nucleotide polymorphisms；Chr, chromosome; Pos, position

## Sheet: Table S7
Table S7. Genetic variants that were used as instrumental variables for apolipoprotein A
SNP	Chr	Pos	Effect allele	Effect allele frequency	Beta	SE	P-value	F
rs10019888	4	26062990	G	0.164648	-0.0235	0.0034	3.132e-12	47.7725
rs10162642	15	58577163	A	0.215277	-0.062	0.003	6.44e-92	427.111
rs10242866	7	17920613	T	0.407211	-0.0274	0.0025	6.662e-27	120.122
rs10458643	10	81152268	A	0.46354	-0.0141	0.0025	2.347e-08	31.8096
rs10489044	4	87976387	G	0.193088	-0.0203	0.0032	1.529e-10	40.2432
rs10503663	8	19601520	G	0.0599597	0.032	0.0052	8.749e-10	37.8698
rs1055582	4	39700173	T	0.499096	0.0173	0.0025	5.137e-12	47.8864
rs1056441	20	62370349	C	0.319617	-0.0183	0.0027	7.488e-12	45.9383
rs10752898	1	183077896	C	0.446457	0.0138	0.0025	3.783e-08	30.4704
rs10761737	10	65052205	C	0.413929	0.0162	0.0025	1.679e-10	41.9904
rs1077835	15	58723426	G	0.228478	0.1524	0.003	1e-200	2580.64
rs10846506	12	123777815	T	0.0951781	0.0553	0.0043	2.463e-38	165.392
rs1086056	3	154088411	G	0.149854	-0.0207	0.0035	2.551e-09	34.9788
rs10879184	12	71106648	T	0.488023	-0.0155	0.0025	7.872e-10	38.44
rs11021232	11	95320808	C	0.17947	-0.0195	0.0033	2.2e-09	34.9174
rs11039447	11	47917631	A	0.440143	-0.0161	0.0025	1.691e-10	41.4736
rs11045172	12	20470221	C	0.193301	0.0288	0.0032	1.17e-19	81
rs11057390	12	124383813	G	0.299666	0.019	0.0027	3.543e-12	49.5199
rs11161245	15	26105789	C	0.430571	0.0143	0.0025	2.072e-08	32.7184
rs111849006	14	52581893	A	0.175362	0.0195	0.0033	4.738e-09	34.9174
rs112001035	17	66823805	A	0.0580758	-0.0541	0.0054	6.898e-24	100.371
rs11216920	11	118462554	G	0.0866102	0.026	0.0045	7.056e-09	33.3827
rs11218725	11	122509237	G	0.374598	0.0244	0.0026	2.657e-21	88.071
rs112259268	17	41874745	A	0.0273469	-0.1587	0.0075	1.39e-98	447.746
rs11226108	11	103870755	C	0.190438	-0.0199	0.0032	3.636e-10	38.6729
rs112390731	4	109707998	A	0.0196642	-0.0532	0.0091	4.67e-09	34.1775
rs112495680	6	34223098	G	0.131059	-0.0333	0.0037	1.583e-19	81
rs113933516	16	68873470	G	0.203116	-0.0201	0.0031	7.92e-11	42.0406
rs11662253	18	19659553	T	0.117988	-0.0249	0.0039	1.173e-10	40.7633
rs11664369	18	57739072	T	0.268438	-0.0246	0.0028	2.223e-18	77.1888
rs11773763	7	50271499	T	0.319177	0.0184	0.0027	6.022e-12	46.4417
rs11775808	8	71334847	C	0.342532	-0.016	0.0027	1.818e-09	35.1166
rs11789603	9	107647019	T	0.10995	0.0785	0.004	2.901e-86	385.141
rs12229372	12	125339990	C	0.102737	0.0302	0.0042	6.73e-13	51.7029
rs12273363	11	27744859	C	0.200193	-0.0214	0.0031	4.781e-12	47.6545
rs12379205	9	107739312	T	0.175148	0.0261	0.0033	2.066e-15	62.5537
rs12443634	16	81524274	C	0.284032	0.0287	0.0028	5.599e-25	105.062
rs12479820	20	17596219	T	0.156056	-0.0286	0.0034	9.722e-17	70.7578
rs12485478	3	12351223	G	0.0285153	-0.0577	0.0078	1.111e-13	54.7221
rs12486405	3	152033705	T	0.304158	0.0169	0.0027	4.043e-10	39.1783
rs12575456	11	47326073	A	0.3301	0.0371	0.0027	3.826e-44	188.808
rs12702510	7	6485196	T	0.301703	-0.03	0.0027	4.615e-28	123.457
rs12712070	2	100781239	A	0.361054	0.0151	0.0026	5.72e-09	33.7293
rs12908761	15	58715647	G	0.0983467	0.0359	0.0042	2.252e-17	73.0618
rs12909187	15	75457873	C	0.361838	0.0159	0.0026	8.058e-10	37.3979
rs12926107	16	88004092	G	0.438067	-0.0146	0.0025	8.564e-09	34.1056
rs12928099	16	15150505	A	0.287005	0.0163	0.0028	3.463e-09	33.889
rs12939472	17	7472733	T	0.387319	0.0151	0.0026	5.697e-09	33.7293
rs12976739	19	8461663	A	0.39677	0.0259	0.0026	4.213e-24	99.2322
rs12984037	19	11267757	T	0.404182	0.0261	0.0025	1.598e-24	108.994
rs13101828	4	965720	G	0.450072	0.0152	0.0025	1.329e-09	36.9664
rs13135092	4	103198082	G	0.079928	-0.0721	0.0046	2.833e-55	245.672
rs1316739	12	93968256	A	0.229213	-0.0162	0.003	4.19e-08	29.16
rs13179413	5	55868097	T	0.281634	-0.0198	0.0028	2.065e-12	50.0051
rs13233394	7	135243240	C	0.207451	-0.0185	0.0031	1.845e-09	35.6139
rs133019	22	38573035	G	0.482699	0.0194	0.0025	9.024e-15	60.2176
rs13379043	14	74250126	C	0.29185	0.0245	0.0028	6.061e-18	76.5625
rs13391980	2	165504841	A	0.12007	0.0329	0.0038	8.392e-18	74.9591
rs1349852	4	69533217	C	0.477604	0.0227	0.0025	1.605e-19	82.4464
rs1364422	7	130445981	T	0.28087	-0.032	0.0028	9.544e-31	130.612
rs138716	22	39146527	T	0.290775	-0.0157	0.0027	9.985e-09	33.8121
rs1396954	2	211324958	A	0.482872	-0.0146	0.0025	5.395e-09	34.1056
rs139915535	8	19766233	G	0.0243595	-0.1438	0.0086	3.817e-63	279.59
rs1408579	10	101912194	T	0.478389	0.0237	0.0025	5.637e-21	89.8704
rs141368429	11	117221862	T	0.0538941	-0.062	0.0059	7.249e-26	110.428
rs143862097	15	59053438	A	0.0134989	-0.0609	0.0109	2.188e-08	31.2163
rs144033177	20	571467	C	0.0152327	-0.057	0.0103	3.455e-08	30.6249
rs149440231	2	161197594	C	0.0245546	-0.0456	0.0082	2.63e-08	30.9244
rs150224153	20	43008981	T	0.0288082	-0.1054	0.0076	4.73e-44	192.333
rs150237291	18	46781014	C	0.0213204	0.0562	0.0085	4.666e-11	43.7154
rs150483923	7	106957161	A	0.221142	0.0195	0.003	9.311e-11	42.25
rs150844304	15	43726625	C	0.0248753	-0.0874	0.0081	2.38e-27	116.427
rs1573643	15	91420973	C	0.332471	0.0157	0.0027	3.534e-09	33.8121
rs1601935	15	58671765	T	0.347557	-0.127	0.0026	1e-200	2385.95
rs1603082	5	111235304	C	0.337719	0.0173	0.0026	5.914e-11	44.2737
rs1686726	12	124551229	C	0.408781	-0.0274	0.0025	3.061e-27	120.122
rs174566	11	61592362	G	0.345568	-0.0398	0.0026	4.533e-52	234.325
rs17762576	15	63589972	C	0.473909	0.0148	0.0025	3.809e-09	35.0464
rs183078	13	49513352	G	0.40191	0.016	0.0025	2.785e-10	40.96
rs188099946	19	45189605	T	0.0237373	0.0716	0.0081	1.544e-18	78.1369
rs193695	16	56985156	G	0.35116	0.1339	0.0026	1e-200	2652.25
rs1943977	18	47173181	G	0.171751	0.1079	0.0033	1e-200	1069.09
rs205433	16	28086176	C	0.275811	-0.0176	0.0028	6.401e-10	39.5102
rs2071379	17	26695832	G	0.396468	-0.0253	0.0025	2.964e-23	102.414
rs2111705	14	75261641	A	0.463308	-0.0176	0.0025	1.87e-12	49.5616
rs2130779	10	122879732	T	0.0728436	-0.0297	0.0049	1.233e-09	36.7384
rs2179591	20	46284584	G	0.396356	-0.0146	0.0026	1.229e-08	31.5325
rs2209169	1	178601492	T	0.421464	0.0197	0.0025	8.49e-15	62.0944
rs2241215	12	109925489	G	0.475735	0.0243	0.0025	1.799e-22	94.4784
rs2302263	11	64021821	T	0.0947986	-0.0285	0.0043	4.65e-11	43.9292
rs2306363	11	65405600	T	0.204558	0.0186	0.0031	1.761e-09	36
rs235314	21	46271452	T	0.470461	-0.0229	0.0025	4.566e-20	83.9056
rs2419605	10	113978097	G	0.152962	-0.0361	0.0035	5.192e-25	106.384
rs2435307	18	21127910	T	0.485384	0.0158	0.0025	2.241e-10	39.9424
rs2494748	14	105258892	T	0.39748	-0.0376	0.0026	1.343e-48	209.136
rs2517951	17	37853097	T	0.333001	0.0268	0.0027	1.131e-23	98.524
rs254559	5	134444982	A	0.398608	-0.0198	0.0025	8.166e-15	62.7264
rs2575850	11	14603548	C	0.431664	-0.0142	0.0025	1.471e-08	32.2624
rs2646929	6	37386422	G	0.396547	0.0151	0.0026	3.311e-09	33.7293
rs2673134	2	227145757	G	0.360178	-0.0381	0.0026	3.407e-49	214.735
rs2678379	2	21226560	G	0.21531	-0.0706	0.0031	1.76e-117	518.664
rs2700892	7	36171620	C	0.445024	-0.0153	0.0025	1.079e-09	37.4544
rs2721954	8	116603103	T	0.421513	0.0394	0.0025	2.342e-54	248.378
rs2740488	9	107661742	C	0.269704	-0.0892	0.0028	1e-200	1014.88
rs2792759	10	113936855	T	0.269898	-0.0417	0.0028	1.326e-49	221.797
rs2804894	10	33647091	A	0.276022	0.0204	0.0028	7.703e-13	53.0816
rs2820449	1	219714999	A	0.336782	0.0156	0.0026	3.221e-09	36
rs28510484	15	31637569	C	0.167063	-0.0193	0.0033	7.334e-09	34.2048
rs286965	5	153360230	C	0.364681	-0.0192	0.0026	1.119e-13	54.5325
rs2923078	11	10381766	T	0.289036	-0.0232	0.0028	6.165e-17	68.6531
rs2980859	8	126499429	G	0.299986	0.0163	0.0027	2.382e-09	36.4458
rs3208305	8	19823648	T	0.291187	0.1003	0.0027	1e-200	1379.98
rs34022603	1	235107864	T	0.120098	-0.0237	0.0038	6.143e-10	38.8982
rs34138141	17	40781561	T	0.276285	-0.0212	0.0028	2.755e-14	57.3265
rs34397747	1	27092322	C	0.0819518	-0.044	0.0046	4.673e-22	91.4934
rs35628716	1	93839608	T	0.187396	0.0292	0.0032	5.964e-20	83.2656
rs36024006	8	121887377	A	0.446171	-0.0202	0.0025	9.195e-16	65.2864
rs36057735	6	31319923	G	0.195566	-0.0362	0.0031	7.115e-31	136.362
rs36110670	2	188325657	A	0.291506	0.0156	0.0027	1.167e-08	33.3827
rs367070	19	54800500	G	0.223224	0.0434	0.003	2.838e-47	209.284
rs367677	14	69273090	G	0.241001	0.0189	0.0029	9.69e-11	42.4744
rs3732356	3	119529113	T	0.0719633	-0.0428	0.0051	3.69e-17	70.4283
rs374039502	13	108960385	A	0.0204688	-0.0524	0.0093	1.829e-08	31.7466
rs3747207	22	44324855	A	0.214518	-0.0248	0.003	2.686e-16	68.3378
rs3747973	1	205677148	G	0.415951	0.0151	0.0025	2.787e-09	36.4816
rs3749748	5	127350549	T	0.245391	0.0235	0.0029	7.026e-16	65.6659
rs3750567	10	5247634	A	0.149962	-0.0267	0.0035	1.571e-14	58.1951
rs3895838	1	110177848	G	0.0846116	-0.0285	0.0047	1.138e-09	36.77
rs3915932	10	80941936	C	0.415586	0.0174	0.0025	6.106e-12	48.4416
rs40270	5	55804552	C	0.241796	-0.0238	0.003	1.029e-15	62.9378
rs41272086	6	161008646	A	0.10099	-0.0386	0.0041	7.165e-21	88.6353
rs412754	6	109522057	C	0.293811	0.015	0.0027	3.902e-08	30.8642
rs4240624	8	9184231	A	0.0932484	0.0942	0.0043	4.52e-107	479.916
rs4344355	1	63153953	T	0.349128	-0.0476	0.0026	1.303e-73	335.172
rs4369653	16	56997551	T	0.299939	0.0659	0.0027	1.79e-129	595.722
rs4418728	10	94839724	T	0.452945	0.0145	0.0025	7.353e-09	33.64
rs4660808	1	40018509	T	0.220563	-0.0448	0.003	2.482e-50	223.004
rs4665972	2	27598097	C	0.38687	-0.029	0.0026	3.065e-29	124.408
rs4764474	12	6725665	T	0.193413	0.0184	0.0032	9.316e-09	33.0625
rs4784770	16	57155396	A	0.452985	-0.0213	0.0025	3.365e-17	72.5904
rs4790310	17	1966920	T	0.426435	-0.0149	0.0025	3.212e-09	35.5216
rs4860948	4	69340991	A	0.238921	0.0276	0.0029	2.754e-21	90.5779
rs4930352	11	66066993	T	0.483682	0.0193	0.0025	3.626e-14	59.5984
rs49675	8	9151688	A	0.101991	0.028	0.0042	2.215e-11	44.4444
rs4969142	17	76398304	A	0.482813	0.031	0.0025	1.899e-35	153.76
rs540759821	13	30976446	C	0.0569268	-0.033	0.0056	2.906e-09	34.7258
rs541244	1	20889380	A	0.324275	-0.0186	0.0027	3.656e-12	47.4568
rs55742087	3	185830488	T	0.184586	-0.0214	0.0032	2.844e-11	44.7227
rs55781197	16	67940350	G	0.117966	0.0654	0.0039	2.102e-64	281.207
rs558971	1	234853406	G	0.468719	0.0233	0.0025	1.464e-20	86.8624
rs583104	1	109821307	T	0.237229	-0.0508	0.003	1.853e-65	286.738
rs592962	18	2974115	C	0.403877	-0.0193	0.0026	3.994e-14	55.1021
rs59347135	8	19750044	G	0.0461225	-0.0847	0.0062	3.845e-43	186.631
rs59916403	2	242370751	T	0.35294	0.0196	0.0026	5.274e-14	56.8284
rs600626	11	75455309	G	0.161266	-0.0496	0.0034	4.111e-48	212.817
rs6018652	20	46340974	A	0.206777	0.0283	0.0031	3.55e-20	83.3392
rs60219248	18	47231505	G	0.163313	-0.0319	0.0034	2.095e-20	88.0285
rs6065905	20	44537837	C	0.197559	0.0237	0.0031	2.548e-14	58.4485
rs61352607	12	57839173	T	0.233131	0.0347	0.0029	3.525e-32	143.174
rs613808	11	116710968	G	0.304359	-0.092	0.0028	1e-200	1079.59
rs6141464	20	32959983	T	0.29483	0.019	0.0028	7.76e-12	46.0459
rs61805076	1	182154990	C	0.327394	-0.0158	0.0027	2.439e-09	34.2442
rs61854123	10	46065451	A	0.239516	0.0353	0.0029	8.482e-34	148.168
rs61980899	14	81676844	C	0.472674	-0.0154	0.0025	1.082e-09	37.9456
rs62114538	2	256116	T	0.362132	0.0143	0.0026	3.357e-08	30.25
rs62369502	5	43815578	C	0.0752355	-0.0307	0.0047	7.262e-11	42.6659
rs62453447	7	39301230	G	0.490759	-0.0149	0.0025	3.291e-09	35.5216
rs635769	6	139831981	C	0.373252	0.0164	0.0026	1.931e-10	39.787
rs6420186	8	144309119	G	0.367655	-0.0186	0.0026	1.13e-12	51.1775
rs6505176	17	28661769	G	0.334238	-0.0185	0.0027	2.941e-12	46.9479
rs6554195	4	55500714	T	0.481698	0.016	0.0025	1.338e-10	40.96
rs6754311	2	136707982	C	0.293144	0.0233	0.0031	3.605e-14	56.4922
rs6762415	3	133478557	G	0.463759	-0.0152	0.0025	1.309e-09	36.9664
rs686030	9	15304782	A	0.138062	0.0594	0.0036	5.121e-61	272.25
rs6934962	6	116322349	T	0.400396	0.0188	0.0026	2.046e-13	52.284
rs7025776	9	107585316	G	0.0700112	0.0479	0.005	2.072e-21	91.7764
rs7135240	12	103535020	A	0.483283	-0.0149	0.0025	2.401e-09	35.5216
rs7136506	12	125326153	C	0.222024	-0.0341	0.0031	8.113e-29	121
rs7147511	14	100794818	T	0.489604	-0.0176	0.0025	3.654e-12	49.5616
rs715	2	211543055	C	0.308302	-0.0263	0.0027	2.413e-22	94.882
rs7170463	15	41888918	G	0.312673	0.0197	0.0027	2.091e-13	53.2359
rs7250344	19	4142367	T	0.42166	-0.0149	0.0025	2.876e-09	35.5216
rs7281200	21	16432295	T	0.263081	-0.0156	0.0028	3.593e-08	31.0408
rs72959041	6	127454893	A	0.0470933	-0.0384	0.0059	7.187e-11	42.3602
rs7298336	12	53957330	T	0.135896	-0.022	0.0036	1.096e-09	37.3457
rs73216701	3	108865293	G	0.429232	0.0182	0.0025	6.239e-13	52.9984
rs737338	19	11347657	T	0.0416368	-0.1255	0.0064	5.337e-85	384.528
rs7495432	15	23883277	C	0.428552	-0.0146	0.0026	1.403e-08	31.5325
rs75340846	6	30106437	G	0.0305774	0.044	0.0077	9.839e-09	32.6531
rs7569754	2	30502177	C	0.127393	-0.0205	0.0037	3.67e-08	30.6976
rs76456334	7	25827967	C	0.0384488	-0.0401	0.0065	8.914e-10	38.0594
rs77712507	16	56742475	A	0.0722864	-0.1012	0.0049	8.98e-95	426.549
rs7794796	7	150540196	T	0.344192	-0.0183	0.0027	7.065e-12	45.9383
rs78132593	1	150868102	A	0.209774	0.0388	0.0031	7.314e-37	156.653
rs78296522	11	116648776	A	0.0444425	0.0748	0.0061	1.964e-34	150.364
rs7844647	8	34503776	C	0.2794	0.0168	0.0028	2.615e-09	36
rs7952521	11	116385354	A	0.105425	0.0297	0.0042	1.474e-12	50.0051
rs79940707	16	72181553	T	0.151706	0.02	0.0035	8.134e-09	32.6531
rs8029797	15	101906159	A	0.323576	0.0158	0.0027	3.003e-09	34.2442
rs8070063	17	8088612	T	0.460439	-0.0163	0.0025	1.107e-10	42.5104
rs8103728	19	33900257	G	0.332595	0.0246	0.0027	2.04e-20	83.0123
rs814573	19	45424351	T	0.189945	-0.0998	0.0033	9.08e-200	914.604
rs867772	1	220972343	G	0.309765	0.0295	0.0027	7.928e-28	119.376
rs878825	22	21982249	C	0.2047	-0.0356	0.0031	3.724e-30	131.879
rs921919	12	125265201	A	0.345561	-0.0407	0.0027	1.111e-49	227.228
rs9306	6	163736204	C	0.430369	-0.0149	0.0026	9.677e-09	32.8417
rs9381118	6	41985436	C	0.261816	-0.0179	0.0028	3.29e-10	40.8686
rs9426827	1	154589965	C	0.471199	0.019	0.0025	3.358e-14	57.76
rs9471972	6	42915021	A	0.4626	0.0285	0.0025	4.559e-30	129.96
rs9647335	3	135880410	T	0.18935	0.0346	0.0032	1.358e-27	116.91
rs9817452	3	156795414	T	0.37999	0.0198	0.0026	2.011e-14	57.9941
rs9953300	18	46541607	A	0.0163102	0.1376	0.0105	2.949e-39	171.735
rs9968117	3	52838654	T	0.125013	0.0261	0.0038	4.7e-12	47.1752
Abbreviations: SNP, single-nucleotide polymorphisms；Chr, chromosome; Pos, position

## Sheet: Table S8
Table S8. Genetic variants that were used as instrumental variables for apolipoprotein B
SNP	Chr	Pos	Effect allele	Effect allele frequency	Beta	SE	P-value	F
rs1007205	1	62471241	C	0.360611	0.0462	0.0025	5.503e-77	341.51
rs10079286	5	140219549	A	0.212231	-0.0162	0.0029	2.524e-08	31.2057
rs10087526	8	54520591	G	0.19748	0.0284	0.003	1.916e-21	89.6178
rs10145740	14	73767591	T	0.248175	-0.0199	0.0028	5.994e-13	50.5115
rs10187080	2	20284948	A	0.378055	-0.0168	0.0024	6.151e-12	49
rs10423733	19	11075243	C	0.187825	-0.1345	0.0031	1e-200	1882.44
rs10451244	17	18212994	C	0.192427	0.0175	0.003	6.748e-09	34.0278
rs10500834	11	18617165	T	0.276197	0.0257	0.0027	2.755e-21	90.6022
rs1062196	3	98798169	C	0.447772	-0.0131	0.0024	3.934e-08	29.7934
rs10835849	11	32146397	C	0.154997	0.0191	0.0033	6.474e-09	33.4995
rs10846740	12	124818736	C	0.148194	-0.0319	0.0035	9.252e-20	83.0702
rs10900446	1	205093233	A	0.38653	0.0136	0.0025	3.381e-08	29.5936
rs10910476	1	234599210	T	0.455747	0.0189	0.0024	4.218e-15	62.0156
rs10953260	7	98404180	C	0.188268	0.0247	0.0031	7.433e-16	63.4849
rs10953298	7	100619150	T	0.232554	-0.022	0.0028	6.938e-15	61.7347
rs11122454	1	230168305	T	0.402567	-0.0268	0.0025	1.043e-27	114.918
rs111575111	18	76788089	T	0.265932	0.015	0.0027	3.225e-08	30.8642
rs11188604	10	96102823	G	0.355585	-0.016	0.0025	1.426e-10	40.96
rs111962739	2	43600558	T	0.154915	0.0262	0.0033	2.184e-15	63.034
rs112170089	6	160080987	A	0.020805	0.0546	0.0087	3.364e-10	39.3864
rs113177823	3	132498859	A	0.0530221	-0.0483	0.0053	1.583e-19	83.0506
rs113330691	19	44792629	A	0.0343574	-0.3385	0.0065	1e-200	2712.01
rs113965199	19	33335473	T	0.0307275	-0.0388	0.007	2.515e-08	30.7233
rs114165349	1	26695422	C	0.0222082	0.1249	0.008	1.643e-54	243.75
rs114863007	6	34761381	A	0.0907189	-0.0306	0.0041	1.194e-13	55.7026
rs11487400	1	174613566	A	0.274916	0.0152	0.0027	2.367e-08	31.6927
rs11588341	1	16171553	G	0.439411	0.0188	0.0024	1.019e-14	61.3611
rs11621792	14	24402720	T	0.442404	0.0271	0.0024	4.946e-29	127.502
rs116293108	1	55269722	A	0.0326804	0.0458	0.007	4.504e-11	42.809
rs11641811	16	71601933	A	0.472402	0.0217	0.0024	1.191e-19	81.7517
rs116692022	4	154527606	G	0.0126592	0.0645	0.0109	3.319e-09	35.016
rs116734477	5	52799190	T	0.0400676	-0.0796	0.006	1.226e-39	176.004
rs11673465	19	58527528	C	0.208981	0.0162	0.0029	3.569e-08	31.2057
rs11673631	19	44722159	C	0.0417589	0.0427	0.006	1.632e-12	50.6469
rs1169288	12	120978847	C	0.314821	0.0332	0.0026	8.52e-38	163.053
rs117664574	19	44924522	G	0.0257474	-0.0718	0.0077	1.202e-20	86.9496
rs11768269	7	36133131	C	0.186287	0.0187	0.0031	1.173e-09	36.3881
rs117753190	17	69140184	G	0.0348146	0.1094	0.0066	1.53e-62	274.756
rs11779535	8	100376055	A	0.136458	0.019	0.0035	4.508e-08	29.4694
rs11781667	8	143966688	T	0.356409	0.0259	0.0025	2.449e-25	107.33
rs118039278	6	160564494	A	0.0754961	0.1278	0.0045	1.8e-179	806.56
rs12054451	3	122345522	G	0.267662	0.0195	0.0027	8.371e-13	52.1605
rs12208357	6	160122116	T	0.0675445	0.0794	0.0047	6.84e-63	285.394
rs12445804	16	11612244	A	0.0771298	0.0355	0.0046	9.39e-15	59.5581
rs12466268	2	202646848	C	0.261941	0.0291	0.0027	7.13e-27	116.16
rs12471768	2	64701469	C	0.299729	0.0179	0.0026	6.782e-12	47.3979
rs1250240	2	215430291	G	0.268723	0.0147	0.0027	4.443e-08	29.642
rs12543764	8	22062541	C	0.18525	-0.0262	0.0031	1.773e-17	71.4298
rs12614487	2	157578057	T	0.0784995	-0.0301	0.0045	1.502e-11	44.7412
rs12638256	3	142936448	G	0.462222	-0.0175	0.0024	3.385e-13	53.1684
rs12691088	19	44915229	A	0.020082	0.3073	0.009	1e-200	1165.84
rs12701710	7	1050760	A	0.213416	-0.0206	0.0029	1.175e-12	50.459
rs12746961	1	109257699	T	0.0912184	-0.1678	0.0041	1e-200	1675.01
rs12750160	1	55208327	T	0.0119668	-0.2789	0.0114	2.54e-133	598.532
rs12891477	14	103866422	T	0.360113	0.0136	0.0025	4.94e-08	29.5936
rs12897637	14	63772633	C	0.162287	0.0182	0.0032	2.144e-08	32.3477
rs12933677	16	83950170	C	0.460959	-0.023	0.0024	1.236e-21	91.8403
rs12980022	19	56399620	C	0.237814	-0.016	0.0028	1.295e-08	32.6531
rs13066351	3	58412488	T	0.0821839	-0.0416	0.0043	9.912e-22	93.5944
rs13076933	3	12285932	G	0.251287	-0.0259	0.0028	5.559e-21	85.5625
rs13192012	6	53645907	T	0.337421	0.0146	0.0025	7.148e-09	34.1056
rs13234407	7	130753455	A	0.484287	-0.023	0.0024	4.857e-22	91.8403
rs13263353	8	86232353	A	0.243329	-0.0155	0.0028	2.685e-08	30.6441
rs13389219	2	164672366	T	0.394877	-0.0231	0.0024	3.81e-21	92.6406
rs138026891	2	20886574	T	0.0102142	-0.0919	0.0118	8.127e-15	60.6551
rs138495951	4	99328569	A	0.0123069	-0.0892	0.0117	3.141e-14	58.1243
rs138658504	2	117907186	A	0.0803995	-0.0454	0.0044	3.342e-25	106.465
rs139369546	12	71632593	T	0.0110368	0.0668	0.0118	1.569e-08	32.0471
rs141453190	19	10342446	T	0.030267	-0.0508	0.0069	2.365e-13	54.2037
rs143327185	6	160320930	A	0.0300797	0.0467	0.0071	3.54e-11	43.263
rs1434282	1	199041592	T	0.273033	0.0146	0.0027	4.88e-08	29.2401
rs145730801	14	94301859	C	0.0424122	0.046	0.006	1.108e-14	58.7778
rs1471251	4	87055207	T	0.39467	0.0214	0.0024	2.004e-18	79.5069
rs147351845	19	10640918	T	0.063351	0.0278	0.005	2.43e-08	30.9136
rs147539187	6	11838809	G	0.0760835	-0.0263	0.0045	7.864e-09	34.1575
rs148601586	19	44843409	G	0.0128598	0.2358	0.0107	8.68e-107	485.646
rs149394327	17	66232877	C	0.0294337	0.0941	0.0071	2.781e-40	175.656
rs149661872	19	44852031	T	0.0101544	0.2717	0.0119	8.19e-116	521.297
rs150272003	12	123667294	G	0.0128806	-0.0642	0.0107	2.256e-09	36
rs150820726	19	44723891	T	0.0100628	0.0766	0.0123	5.53e-10	38.7835
rs1510226	6	160395377	C	0.0193215	0.1366	0.0088	6.947e-55	240.955
rs1571790	9	76114260	T	0.387759	-0.0159	0.0025	9.683e-11	40.4496
rs165722	22	19961490	T	0.487422	0.0144	0.0024	1.759e-09	36
rs17185536	6	100173055	T	0.242711	-0.0263	0.0028	3.673e-21	88.2258
rs17447211	1	182171050	G	0.323293	0.0197	0.0025	1.147e-14	62.0944
rs174564	11	61820833	G	0.341411	-0.0524	0.0025	8.95e-96	439.322
rs17476364	10	69334748	C	0.104313	-0.0317	0.0039	2.422e-16	66.0677
rs1757219	10	18221150	C	0.267815	0.0148	0.0027	4.256e-08	30.0466
rs17725246	7	44542387	C	0.185774	0.0429	0.0031	1.318e-44	191.51
rs1856066	13	74161693	T	0.499728	-0.0149	0.0024	3.529e-10	38.5434
rs1883711	20	40551182	C	0.0301658	0.1431	0.0071	4.84e-91	406.221
rs2122982	12	57388110	A	0.231642	-0.0276	0.0028	8.432e-23	97.1633
rs2125345	17	75786110	C	0.312207	-0.0213	0.0026	5.888e-16	67.1139
rs2220729	12	89536176	A	0.337885	0.0138	0.0025	4.487e-08	30.4704
rs2238162	13	32385062	T	0.478576	-0.0316	0.0024	2.821e-40	173.361
rs224433	20	35565933	T	0.219915	-0.0249	0.0029	1.048e-17	73.7229
rs2301179	10	116645109	G	0.497974	0.0156	0.0024	6.167e-11	42.25
rs240766	6	100506160	A	0.443504	-0.0152	0.0024	3.136e-10	40.1111
rs2605108	1	219478667	G	0.331198	0.0153	0.0025	1.512e-09	37.4544
rs2617801	19	48612819	G	0.405299	-0.0302	0.0024	5.065e-35	158.34
rs2618567	20	17863848	T	0.346262	-0.0386	0.0025	1.432e-53	238.394
rs2651316	3	147341547	A	0.248855	-0.0163	0.0028	4.07e-09	33.889
rs2721961	8	115645684	G	0.285983	-0.0299	0.0027	4.615e-29	122.635
rs272838	5	132303124	T	0.16732	-0.0244	0.0032	4.441e-14	58.1406
rs2740488	9	104899461	C	0.269704	-0.0153	0.0027	1.457e-08	32.1111
rs2807834	1	220797251	G	0.309266	0.0218	0.0026	2.565e-17	70.3018
rs28406917	7	21409833	T	0.416205	0.0198	0.0024	3.003e-16	68.0625
rs28478252	3	136402758	C	0.242847	0.0241	0.0028	4.204e-18	74.0829
rs28601761	8	125487789	G	0.412733	-0.0979	0.0024	1e-200	1663.96
rs28689500	2	168974866	T	0.397485	-0.0242	0.0024	3.267e-23	101.674
rs28732146	6	31593576	A	0.19737	0.0275	0.003	3.794e-20	84.0278
rs28794323	17	82533669	G	0.364187	-0.0157	0.0026	1.338e-09	36.463
rs2898476	8	18409414	A	0.145504	0.0315	0.0034	9.84e-21	85.8348
rs2947337	12	53403214	A	0.184595	0.0251	0.0031	9.255e-16	65.5578
rs2972147	2	226235138	C	0.348628	0.016	0.0025	1.359e-10	40.96
rs3208305	8	19966137	T	0.291187	-0.0465	0.0026	3.721e-70	319.859
rs326222	11	47238117	C	0.313889	0.0157	0.0026	1.321e-09	36.463
rs33982662	9	136430285	A	0.278033	-0.0183	0.0026	4.131e-12	49.5399
rs34042070	16	72067626	G	0.190972	0.0672	0.0031	4.21e-107	469.911
rs34707604	4	68625738	C	0.252562	0.0307	0.0029	4.751e-26	112.068
rs34933589	1	25461707	C	0.445834	-0.0328	0.0024	1.378e-42	186.778
rs35081008	19	58150868	T	0.146155	-0.0359	0.0034	3.355e-26	111.489
rs35878749	19	11119089	A	0.346513	-0.049	0.0025	3.98e-85	384.16
rs36101491	2	24164663	T	0.290576	0.0146	0.0026	2.621e-08	31.5325
rs36178701	9	19357232	G	0.108218	0.0261	0.0039	1.639e-11	44.787
rs368766870	19	45840665	T	0.0380104	0.0355	0.0065	3.865e-08	29.8284
rs3741298	11	116786845	T	0.198577	-0.082	0.003	3.81e-164	747.111
rs3780181	9	2640759	G	0.0706539	-0.0361	0.0047	2.032e-14	58.9955
rs3798227	6	116003735	G	0.417844	-0.0209	0.0024	4.149e-18	75.8351
rs3805946	6	42988011	C	0.491296	-0.0194	0.0024	8.565e-16	65.3403
rs3860847	8	125619555	A	0.225623	0.0182	0.0029	5.038e-10	39.3864
rs3952344	17	67144473	T	0.486178	0.0167	0.0024	2.997e-12	48.4184
rs4299376	2	43845437	T	0.316666	-0.0683	0.0026	1.12e-157	690.072
rs4418728	10	93079967	T	0.452945	-0.0329	0.0024	5.268e-43	187.918
rs4470903	7	21565298	G	0.210403	0.0442	0.0029	7.266e-52	232.3
rs4532825	1	26055360	G	0.327632	0.0141	0.0026	3.54e-08	29.4098
rs4609471	1	55027911	A	0.221228	-0.065	0.0029	6.32e-109	502.378
rs4665972	2	27375230	C	0.38687	-0.0656	0.0025	7.08e-156	688.538
rs4689085	4	7209732	C	0.291418	0.0175	0.0026	2.204e-11	45.3033
rs4719853	7	26029463	A	0.231474	-0.0158	0.0028	3.083e-08	31.8418
rs4794003	17	48952542	T	0.482136	0.0132	0.0024	3.404e-08	30.25
rs4812975	20	45916821	A	0.25984	-0.0422	0.0027	8.523e-54	244.285
rs4817999	21	39182429	A	0.431096	0.0212	0.0024	1.056e-18	78.0278
rs4980169	10	122933070	G	0.427091	0.0197	0.0024	3.065e-16	67.3767
rs531660643	19	44748549	T	0.0221306	-0.5444	0.0083	1e-200	4302.1
rs553108	6	31872678	G	0.413054	0.0153	0.0024	2.273e-10	40.6406
rs55681913	5	42687527	C	0.102115	-0.0224	0.0039	1.378e-08	32.9888
rs558971	1	234717659	G	0.468719	0.0443	0.0024	4.745e-76	340.71
rs55976025	7	87475860	C	0.117385	-0.0228	0.0038	1.24e-09	36
rs55977330	3	171039108	G	0.0868229	0.0241	0.0043	2.296e-08	31.4121
rs55979739	16	31037834	G	0.378329	0.0172	0.0025	2.717e-12	47.3344
rs56241103	11	64114892	T	0.0845403	0.0286	0.0045	3.359e-10	40.3931
rs56265089	16	72225461	A	0.0311926	-0.0448	0.0069	9.249e-11	42.1558
rs59950280	4	3450618	A	0.337497	0.0347	0.0026	1.01e-41	178.12
rs604349	1	109296770	G	0.107657	0.1213	0.004	1e-200	919.606
rs6050555	20	25347907	G	0.462256	-0.0167	0.0024	6.472e-12	48.4184
rs6093446	20	41152292	A	0.295594	0.0304	0.0026	4.183e-31	136.71
rs61962260	13	50508668	A	0.241929	0.0159	0.0028	1.25e-08	32.2462
rs62119267	19	44631381	C	0.0217423	-0.3968	0.0082	1e-200	2341.62
rs62122481	2	20993943	A	0.365007	0.1059	0.0025	1e-200	1794.37
rs62168795	2	135671796	C	0.292781	0.0182	0.003	9.126e-10	36.8044
rs62305783	4	99372043	T	0.0945119	0.0229	0.0042	3.823e-08	29.7285
rs62509311	8	73995060	T	0.275719	-0.0183	0.0027	7.268e-12	45.9383
rs6426328	1	246727958	T	0.489063	0.0133	0.0024	2.289e-08	30.7101
rs6448429	4	26065241	T	0.168246	0.0208	0.0032	1.499e-10	42.25
rs6602909	13	113849020	C	0.337892	0.0301	0.0025	2.319e-32	144.962
rs6603984	1	92546015	G	0.197241	0.0174	0.003	4.427e-09	33.64
rs6706968	2	120552693	C	0.409348	0.0281	0.0024	9.836e-31	137.085
rs6709904	2	43853185	G	0.115884	-0.0443	0.0037	2.679e-32	143.352
rs6751673	2	233696257	A	0.332508	0.0214	0.0025	4.456e-17	73.2736
rs67560206	5	76296161	C	0.0805483	0.0276	0.0044	3.496e-10	39.3471
rs67749743	3	52497665	A	0.0668511	-0.0267	0.0048	2.496e-08	30.9414
rs685903	11	126317942	C	0.470658	-0.0201	0.0024	4.867e-17	70.1406
rs686030	9	15304784	A	0.138062	0.0196	0.0034	1.25e-08	33.2318
rs6874202	5	156964617	C	0.370208	0.0445	0.0025	1.184e-72	316.84
rs687914	2	45651621	T	0.243496	0.0162	0.0028	5.821e-09	33.4745
rs7012637	8	9315699	A	0.47326	0.0286	0.0024	6.711e-32	142.007
rs71435595	2	21099388	C	0.0378697	0.0717	0.0063	4.918e-30	129.526
rs71628040	5	72553980	C	0.0527348	-0.0305	0.0053	8.058e-09	33.1168
rs7177289	15	58387985	T	0.354629	0.0298	0.0025	4.887e-33	142.086
rs7186323	16	352078	T	0.179486	-0.0188	0.0031	1.325e-09	36.7784
rs7217274	17	28603661	G	0.336061	-0.0159	0.0026	1.073e-09	37.3979
rs7250652	19	11191930	G	0.450734	0.0238	0.0024	4.13e-23	98.3403
rs72663045	4	73311680	G	0.0199806	0.0503	0.0086	4.132e-09	34.2089
rs72749499	15	57003381	G	0.0724642	0.0305	0.0046	3.334e-11	43.9627
rs72750932	15	63518426	C	0.134475	0.0235	0.0035	2.992e-11	45.0816
rs72784331	2	20677676	A	0.137896	0.0202	0.0035	1.011e-08	33.3094
rs73075609	20	5600143	T	0.0258766	0.0607	0.0075	4.588e-16	65.502
rs73147887	20	64258941	G	0.220488	0.0173	0.0029	3.183e-09	35.5874
rs73201540	21	31724552	T	0.0424921	0.0356	0.0059	1.294e-09	36.4079
rs7501528	17	78662264	G	0.199517	-0.0167	0.003	3.654e-08	30.9878
rs75911530	16	57015225	A	0.0320217	0.043	0.0071	1.134e-09	36.6792
rs76508224	2	118123791	A	0.052404	0.0415	0.0053	6.743e-15	61.3119
rs76877263	17	68092945	G	0.213325	-0.0184	0.0029	3.046e-10	40.2568
rs76895963	12	4275678	G	0.0202045	-0.0813	0.0093	2.276e-18	76.4214
rs7690671	4	57088923	A	0.317824	-0.0152	0.0026	4.138e-09	34.1775
rs76910258	1	109617515	A	0.067671	0.04	0.0049	2.043e-16	66.6389
rs7734476	5	123513182	A	0.448382	0.0245	0.0024	1.599e-24	104.21
rs7735249	5	54014309	G	0.11014	0.0209	0.0038	4.246e-08	30.25
rs7746081	6	16126703	A	0.317139	-0.033	0.0026	3.232e-37	161.095
rs77498041	11	66416330	A	0.185721	-0.0199	0.0031	7.177e-11	41.2081
rs78348000	20	17822218	G	0.151716	0.02	0.0033	2.285e-09	36.7309
rs7864568	9	75597512	G	0.308013	0.018	0.0026	4.027e-12	47.929
rs78689694	11	126364925	C	0.132365	0.0559	0.0035	2.121e-56	255.087
rs78833965	6	25804693	A	0.108691	-0.0495	0.0038	1.196e-38	169.685
rs79500827	1	61234844	G	0.0657056	-0.0273	0.0048	9.888e-09	32.3477
rs7956316	12	507048	A	0.254755	0.0163	0.0028	6.387e-09	33.889
rs799158	7	73604744	C	0.0420416	-0.0638	0.0059	6.116e-27	116.933
rs80276949	10	50613485	A	0.0216998	0.055	0.0081	9.633e-12	46.1058
rs8107974	19	19277691	T	0.0784072	-0.1173	0.0044	2.19e-154	710.707
rs8112973	19	45508541	G	0.0230276	-0.0507	0.008	2.321e-10	40.1639
rs8126001	20	64080106	T	0.485201	-0.0203	0.0024	2.184e-17	71.5434
rs907348	12	51394556	C	0.363393	-0.0141	0.0025	1.363e-08	31.8096
rs9491697	6	127134977	G	0.459373	0.0205	0.0024	1.009e-17	72.9601
rs9604570	13	113928967	G	0.184088	-0.0173	0.0031	1.883e-08	31.1436
rs9616822	22	50402144	A	0.351629	0.0184	0.0025	1.714e-13	54.1696
rs9834932	3	32493890	G	0.0899281	-0.0399	0.0042	9.808e-22	90.25
rs9894946	17	7667762	G	0.159101	-0.0211	0.0033	2.216e-10	40.8825
rs9895297	17	42260147	T	0.485621	0.0163	0.0024	1.469e-11	46.1267
rs998584	6	43790159	A	0.481206	0.0231	0.0024	7.525e-22	92.6406
Abbreviations: SNP, single-nucleotide polymorphisms；Chr, chromosome; Pos, position

## Sheet: Table S9
Table S9. Association of genetically proxied lipid traits with risk of IPF
Exposure	No.of SNP	Methods	Beta	SE	OR (95%CI)	P-value	P - FDR
HDL-C	237	IVW	-0.0221803	0.0721792	0.98 (0.85, 1.13）	0.758618	0.859
		MR Egger	0.0952791	0.11344	1.10 (0.88, 1.37)	0.401813	0.503
		Weighted median	-0.0871459	0.12788	0.92 (0.71, 1.18)	0.495577	0.496
		Weighted mode	0.00514668	0.108648	1.01 (0.81, 1.24)	0.962258	0.962
		Contamination mixture method	-0.0704514	0.0918367	0.93 (0.78, 1.12)	0.454116	0.454
		Robust adjusted profile score (RAPS)	-0.0370644	0.073557	0.96 (0.83, 1.11)	0.614341	0.692
LDL-C	225	IVW	-0.0902974	0.0747599	0.91 (0.79, 1.06)	0.227111	0.633
		MR Egger	-0.111095	0.113366	0.89 (0.72, 1.12)	0.328165	0.503
		Weighted median	-0.129195	0.114709	0.88 (0.70, 1.10)	0.260049	0.496
		Weighted mode	-0.125132	0.11236	0.88 (0.71, 1.10)	0.266616	0.445
		Contamination mixture method	-0.13002	0.102041	0.88 (0.72, 1.07)	0.253033	0.422
		Robust adjusted profile score (RAPS)	-0.0954883	0.0770227	0.91 (0.78, 1.06)	0.215071	0.538
TG	215	IVW	-0.0907399	0.0792979	0.91 (0.78, 1.07)	0.252503	0.633
		MR Egger	-0.178726	0.120028	0.84 (0.66, 1.06)	0.137957	0.345
		Weighted median	-0.138545	0.123752	0.87 (0.68, 1.11)	0.262911	0.496
		Weighted mode	-0.158069	0.128149	0.85 (0.66, 1.10)	0.218753	0.445
		Contamination mixture method	-0.235274	0.114796	0.79 (0.63, 0.99)	0.0561521	0.28
		Robust adjusted profile score (RAPS)	-0.139108	0.0848771	0.87 (0.74, 1.03)	0.101228	0.505
Apo-A	213	IVW	-0.0130673	0.0735141	0.99 (0.85, 1.14)	0.858918	0.859
		MR Egger	-0.0168685	0.118131	0.98 (0.78, 1.24)	0.886589	0.887
		Weighted median	-0.09932	0.122575	0.91 (0.71, 1.15)	0.417781	0.496
		Weighted mode	-0.0573696	0.120092	0.94 (0.75, 1.19)	0.633347	0.791
		Contamination mixture method	-0.0939554	0.0969388	0.91 (0.75, 1.10)	0.230848	0.422
		Robust adjusted profile score (RAPS)	-0.0303577	0.0765271	0.97 (0.83, 1.13)	0.691594	0.692
Apo-B	220	IVW	-0.0256529	0.0727325	0.97 (0.85, 1.12)	0.724312	0.859
		MR Egger	-0.16023	0.104455	0.85 (0.69, 1.05)	0.12649	0.345
		Weighted median	-0.0866292	0.109109	0.92 (0.74, 1.14)	0.427215	0.496
		Weighted mode	-0.111167	0.0950183	0.89 (0.74, 1.08)	0.24329	0.445
		Contamination mixture method	-0.0669687	0.0841837	0.94 (0.79, 1.10)	0.40477	0.454
		Robust adjusted profile score (RAPS)	-0.0350238	0.0730286	0.97 (0.84, 1.11)	0.631519	0.692

[truncated: 12 more sheets: Table S10, Table S11, Table S12, Table S13, Table S14, Table S15, Table S16, Table S17, Table S18, Table S19, Table S20, Table S21]
